# Supplementary material for: The ciliary gene INPP5E confers dorsal telencephalic identity to human cortical organoids by negatively regulating Sonic hedgehog signaling
Source: Cell Rep. 2022 May 17;39(7):110811. doi: 10.1016/j.celrep.2022.110811 (PMC9620745; doi:10.1016/j.celrep.2022.110811)
Supplement: Table S3. Summary of differentially expressed genes, related to Figure 3 [file mmc2.xlsx]

## Sheet: Table S3_Differentially express
	baseMean	log2FoldChange	lfcSE	stat	pvalue	padj	ensembl	hgnc_symbol
ENSG00000272235	18.5991	-3.16565	0.987588	-3.20544	0.00134857	0.02834	ENSG00000272235
ENSG00000187017	70.5585	2.07133	0.534902	3.87236	0.000107785	0.00360235	ENSG00000187017	ESPN
ENSG00000173673	167.281	4.96911	1.25941	3.94558	7.96086e-05	0.00275024	ENSG00000173673	HES3
ENSG00000142583	22.6301	-4.83869	1.23258	-3.92567	8.64902e-05	0.00296754	ENSG00000142583	SLC2A5
ENSG00000116254	1335.88	-2.41715	0.766294	-3.15434	0.00160861	0.0327282	ENSG00000116254	CHD5
ENSG00000204624	2537.94	-1.18556	0.393679	-3.01148	0.00259981	0.0465659	ENSG00000204624	DISP3
ENSG00000162571	55.6813	-3.93106	0.704701	-5.57833	2.42834e-08	2.41784e-06	ENSG00000162571	TTLL10
ENSG00000131914	1068.96	5.53131	0.900533	6.14226	8.13543e-10	1.01921e-07	ENSG00000131914	LIN28A
ENSG00000142675	209.178	2.05798	0.486647	4.22889	2.34847e-05	0.00102385	ENSG00000142675	CNKSR1
ENSG00000130772	1298.82	1.49287	0.341359	4.37333	1.22368e-05	0.000594699	ENSG00000130772	MED18
ENSG00000196581	341.246	-11.7897	1.53733	-7.66895	1.73413e-14	4.82195e-12	ENSG00000196581	AJAP1
ENSG00000121769	336.819	-1.09877	0.364026	-3.01838	0.00254132	0.045806	ENSG00000121769	FABP3
ENSG00000157330	53.1	-5.5521	1.03641	-5.35707	8.45818e-08	7.36088e-06	ENSG00000157330	C1orf158
ENSG00000060656	1994.78	-1.50764	0.408635	-3.68946	0.000224731	0.00662884	ENSG00000060656	PTPRU
ENSG00000116771	28.6498	2.41704	0.778752	3.10374	0.00191093	0.0371291	ENSG00000116771	AGMAT
ENSG00000162461	188.827	1.35096	0.380164	3.55362	0.000379967	0.0101093	ENSG00000162461	SLC25A34
ENSG00000228526	600.36	2.81575	0.804117	3.50166	0.000462371	0.011953	ENSG00000228526	MIR34AHG
ENSG00000169213	1851.06	-1.69313	0.505874	-3.34694	0.000817082	0.018914	ENSG00000169213	RAB3B
ENSG00000162599	1558.15	-3.60537	0.945628	-3.81268	0.000137471	0.00436556	ENSG00000162599	NFIA
ENSG00000240563	44.0303	-4.06612	0.868222	-4.68328	2.82327e-06	0.000168523	ENSG00000240563	L1TD1
ENSG00000231252	227.37	-2.29057	0.697061	-3.28604	0.00101605	0.022536	ENSG00000231252
ENSG00000187140	34.5268	4.19061	1.27033	3.29884	0.000970836	0.0217446	ENSG00000187140	FOXD3
ENSG00000162595	408.306	-2.43646	0.573266	-4.25013	2.13642e-05	0.000944042	ENSG00000162595	DIRAS3
ENSG00000132854	504.568	-3.93323	1.03064	-3.81629	0.000135473	0.00432016	ENSG00000132854	KANK4
ENSG00000116745	260.946	-5.74649	0.610642	-9.41057	4.93433e-21	3.30905e-18	ENSG00000116745	RPE65
ENSG00000285407	105.345	-5.05891	0.630598	-8.0224	1.03703e-15	3.42685e-13	ENSG00000285407
ENSG00000226476	75.086	-2.75833	0.605453	-4.55581	5.21839e-06	0.000285335	ENSG00000226476	LINC01748
ENSG00000228971	19.9467	-5.31959	1.56914	-3.39013	0.000698596	0.0167318	ENSG00000228971	LINC02607
ENSG00000134215	609.753	-1.77928	0.486532	-3.65708	0.000255109	0.0073351	ENSG00000134215	VAV3
ENSG00000236268	29.6523	-3.88202	1.12787	-3.44191	0.000577632	0.0143003	ENSG00000236268	LINC01361
ENSG00000230798	33.1892	3.0946	0.90534	3.41817	0.000630445	0.0154401	ENSG00000230798	FOXD3-AS1
ENSG00000198691	118.478	-4.61116	0.671595	-6.86598	6.60344e-12	1.22411e-09	ENSG00000198691	ABCA4
ENSG00000117154	1014.77	-2.96424	0.341914	-8.66956	4.33791e-18	1.93938e-15	ENSG00000117154	IGSF21
ENSG00000099260	415.043	-2.35772	0.474167	-4.97235	6.61468e-07	4.68389e-05	ENSG00000099260	PALMD
ENSG00000134250	10774.9	-1.27807	0.342293	-3.73386	0.00018857	0.00570995	ENSG00000134250	NOTCH2
ENSG00000197106	1072.71	-3.98041	0.701603	-5.67331	1.40066e-08	1.44509e-06	ENSG00000197106	SLC6A17
ENSG00000060718	4866.92	-2.04123	0.327825	-6.22657	4.76744e-10	6.14137e-08	ENSG00000060718	COL11A1
ENSG00000134247	6183.82	-2.32557	0.473206	-4.9145	8.90089e-07	6.07632e-05	ENSG00000134247	PTGFRN
ENSG00000215866	24.6543	-4.29723	1.20182	-3.57561	0.000349413	0.00941721	ENSG00000215866	LINC01356
ENSG00000231827	1458.08	4.03567	0.966459	4.17573	2.97036e-05	0.00122694	ENSG00000231827
ENSG00000231551	121.165	2.13736	0.545784	3.91613	8.99833e-05	0.00307142	ENSG00000231551	PDE4DIPP6
ENSG00000270629	412.385	-1.25546	0.40276	-3.11714	0.00182613	0.0358019	ENSG00000270629	NBPF14
ENSG00000000460	1460.91	1.22188	0.398885	3.06323	0.00218962	0.0410909	ENSG00000000460	C1orf112
ENSG00000188859	519.56	-1.6506	0.553064	-2.98447	0.00284069	0.0496707	ENSG00000188859	FAM78B
ENSG00000143318	483.401	-4.12712	0.403502	-10.2282	1.48202e-24	1.46919e-21	ENSG00000143318	CASQ1
ENSG00000143171	294.608	-2.52681	0.531054	-4.75811	1.95418e-06	0.000122416	ENSG00000143171	RXRG
ENSG00000058085	165.427	-3.13481	0.976452	-3.21041	0.00132545	0.027957	ENSG00000058085	LAMC2
ENSG00000215861	217.584	-3.39297	0.89959	-3.77169	0.000162147	0.00504381	ENSG00000215861
ENSG00000143184	30.2432	-5.26086	1.08773	-4.83657	1.321e-06	8.60574e-05	ENSG00000143184	XCL1
ENSG00000203685	173.521	-2.49785	0.436616	-5.72092	1.05947e-08	1.11322e-06	ENSG00000203685	STUM
ENSG00000163485	909.928	-1.3347	0.323212	-4.1295	3.63557e-05	0.00145174	ENSG00000163485	ADORA1
ENSG00000198483	217.504	-3.50412	0.499383	-7.01689	2.26863e-12	4.57762e-10	ENSG00000198483	ANKRD35
ENSG00000203666	1082.77	1.16087	0.374415	3.10048	0.00193207	0.0374921	ENSG00000203666	EFCAB2
ENSG00000159176	873.977	6.42564	0.685323	9.37607	6.8478e-21	4.46105e-18	ENSG00000159176	CSRP1
ENSG00000143499	2425.63	1.31008	0.417491	3.13798	0.00170116	0.0342047	ENSG00000143499	SMYD2
ENSG00000160856	29.597	-4.61346	1.48211	-3.11277	0.0018534	0.0362431	ENSG00000160856	FCRL3
ENSG00000272645	357.028	1.05061	0.337887	3.10935	0.00187499	0.0365711	ENSG00000272645	GTF2IP20
ENSG00000143195	6011.52	1.49368	0.483414	3.08984	0.00200261	0.0383778	ENSG00000143195	ILDR2
ENSG00000143847	776.437	-1.84936	0.502657	-3.67917	0.000233993	0.0068226	ENSG00000143847	PPFIA4
ENSG00000158764	15.4596	7.47484	2.22194	3.36411	0.000767906	0.0180215	ENSG00000158764	ITLN2
ENSG00000188783	33.6186	-2.17156	0.722292	-3.00648	0.00264289	0.0470051	ENSG00000188783	PRELP
ENSG00000010932	26.0791	-4.90811	1.25583	-3.90827	9.29599e-05	0.00315884	ENSG00000010932	FMO1
ENSG00000116183	875.173	-4.7073	0.503268	-9.35347	8.48163e-21	5.22675e-18	ENSG00000116183	PAPPA2
ENSG00000170382	2462.01	-0.998649	0.328964	-3.03574	0.00239948	0.0440149	ENSG00000170382	LRRN2
ENSG00000162733	389.43	-3.52167	0.465443	-7.56626	3.84109e-14	1.00668e-11	ENSG00000162733	DDR2
ENSG00000081237	116.67	-7.80895	1.13139	-6.90208	5.12452e-12	9.81884e-10	ENSG00000081237	PTPRC
ENSG00000281406	1341.57	1.26465	0.307508	4.11257	3.91279e-05	0.00153291	ENSG00000281406	BLACAT1
ENSG00000198626	160.412	-1.51137	0.465563	-3.24633	0.00116902	0.0253856	ENSG00000198626	RYR2
ENSG00000198216	1736	-2.35866	0.779382	-3.02631	0.00247554	0.0448783	ENSG00000198216	CACNA1E
ENSG00000135750	122.812	-1.63214	0.531604	-3.07021	0.00213909	0.0404125	ENSG00000135750	KCNK1
ENSG00000213085	155.474	-3.27932	0.776876	-4.22116	2.43046e-05	0.00105155	ENSG00000213085	CFAP45
ENSG00000169231	2724.77	1.02961	0.31668	3.25126	0.00114897	0.0250215	ENSG00000169231	THBS3
ENSG00000280670	224.663	1.77196	0.38425	4.61147	3.99823e-06	0.000225096	ENSG00000280670	CCDC163
ENSG00000162734	34497.6	-1.48302	0.344793	-4.30118	1.69895e-05	0.000789836	ENSG00000162734	PEA15
ENSG00000171163	1985.51	0.991054	0.31102	3.18646	0.00144024	0.0301275	ENSG00000171163	ZNF692
ENSG00000175206	84.6646	-4.60896	0.905298	-5.0911	3.55996e-07	2.72385e-05	ENSG00000175206	NPPA
ENSG00000121905	834.24	-3.30724	0.470745	-7.02555	2.13232e-12	4.38008e-10	ENSG00000121905	HPCA
ENSG00000158859	103.405	-3.10436	0.753751	-4.11855	3.8126e-05	0.0015014	ENSG00000158859	ADAMTS4
ENSG00000188931	228.251	-2.9337	0.817257	-3.58969	0.000331076	0.00908406	ENSG00000188931	CFAP126
ENSG00000049089	1781.61	-1.17649	0.390281	-3.01447	0.00257429	0.046254	ENSG00000049089	COL9A2
ENSG00000117425	485.626	1.25702	0.360343	3.4884	0.000485914	0.0124347	ENSG00000117425	PTCH2
ENSG00000225265	342.383	1.98481	0.355866	5.57742	2.44111e-08	2.41999e-06	ENSG00000225265	TAF1A-AS1
ENSG00000187554	21.6445	-2.91968	0.908158	-3.21494	0.00130471	0.0276476	ENSG00000187554	TLR5
ENSG00000134240	22.932	-6.42043	1.60922	-3.98977	6.61364e-05	0.00235254	ENSG00000134240	HMGCS2
ENSG00000027644	384.75	6.76175	1.18074	5.72673	1.02386e-08	1.08079e-06	ENSG00000027644	INSRR
ENSG00000143578	944.316	1.088	0.326201	3.33536	0.000851879	0.0196199	ENSG00000143578	CREB3L4
ENSG00000084636	161.199	-3.30849	0.615008	-5.37959	7.46549e-08	6.62337e-06	ENSG00000084636	COL16A1
ENSG00000164007	413.872	-3.85789	0.589393	-6.54552	5.92878e-11	8.89356e-09	ENSG00000164007	CLDN19
ENSG00000162817	695.662	-3.73931	0.646741	-5.78178	7.39164e-09	7.94984e-07	ENSG00000162817	C1orf115
ENSG00000227811	185.458	1.84557	0.554795	3.32658	0.000879187	0.0201673	ENSG00000227811	INKA2-AS1
ENSG00000276600	149.395	-3.27943	0.670859	-4.8884	1.01658e-06	6.83745e-05	ENSG00000276600	RAB7B
ENSG00000215845	197.776	-3.27794	0.459791	-7.1292	1.00952e-12	2.17151e-10	ENSG00000215845	TSTD1
ENSG00000280836	27.2193	-3.26349	0.87169	-3.74386	0.000181212	0.00554606	ENSG00000280836
ENSG00000142794	599.495	1.01002	0.328659	3.07315	0.00211809	0.0401451	ENSG00000142794	NBPF3
ENSG00000117228	78.2186	-7.22608	1.27515	-5.66685	1.45446e-08	1.49384e-06	ENSG00000117228	GBP1
ENSG00000137959	1179.88	-5.56605	0.382261	-14.5608	4.98347e-48	2.8407e-44	ENSG00000137959	IFI44L
ENSG00000156097	138.313	-2.34951	0.587649	-3.99815	6.38396e-05	0.0022851	ENSG00000156097	GPR61
ENSG00000272512	909.982	2.07125	0.347179	5.96596	2.43201e-09	2.80062e-07	ENSG00000272512
ENSG00000137965	312.666	-4.63133	0.741462	-6.24621	4.20541e-10	5.51078e-08	ENSG00000137965	IFI44
ENSG00000287064	90.4133	-2.6307	0.570016	-4.61514	3.92836e-06	0.00022171	ENSG00000287064
ENSG00000132688	107130	1.22465	0.322259	3.8002	0.000144577	0.00454691	ENSG00000132688	NES
ENSG00000143320	9993.79	2.01126	0.651116	3.08894	0.00200874	0.0384238	ENSG00000143320	CRABP2
ENSG00000116791	1820.81	3.91711	0.382753	10.234	1.39578e-24	1.4466e-21	ENSG00000116791	CRYZ
ENSG00000162623	1357.9	1.80185	0.408729	4.40841	1.04133e-05	0.000524137	ENSG00000162623	TYW3
ENSG00000154358	4698.45	-1.48272	0.40682	-3.64466	0.00026775	0.00764076	ENSG00000154358	OBSCN
ENSG00000163362	1050.44	1.38258	0.31259	4.423	9.73403e-06	0.000493213	ENSG00000163362	INAVA
ENSG00000160838	18.4607	-4.52729	1.17368	-3.85736	0.000114619	0.00376576	ENSG00000160838	LRRC71
ENSG00000198400	1048.68	4.6156	0.912189	5.05992	4.19437e-07	3.1563e-05	ENSG00000198400	NTRK1
ENSG00000121753	9673.17	-1.68921	0.366757	-4.60579	4.10899e-06	0.00022963	ENSG00000121753	ADGRB2
ENSG00000157873	153.331	1.94275	0.616029	3.15367	0.00161233	0.0327654	ENSG00000157873	TNFRSF14
ENSG00000179023	59.1087	-3.17257	0.819344	-3.87209	0.000107908	0.00360235	ENSG00000179023	KLHDC7A
ENSG00000159445	1141.42	1.31825	0.328323	4.01511	5.94184e-05	0.00216295	ENSG00000159445	THEM4
ENSG00000154429	4581.45	-1.60025	0.42235	-3.78893	0.000151297	0.00474516	ENSG00000154429	CCSAP
ENSG00000117266	1372.42	-2.44256	0.545239	-4.47979	7.4716e-06	0.000393441	ENSG00000117266	CDK18
ENSG00000197769	107.656	-2.51452	0.572549	-4.39179	1.12419e-05	0.000552013	ENSG00000197769	MAP1LC3C
ENSG00000198049	80.7384	-3.91327	1.07093	-3.6541	0.000258088	0.00740211	ENSG00000198049	AVPR1B
ENSG00000134256	276.69	-1.7433	0.441377	-3.94968	7.82558e-05	0.00271585	ENSG00000134256	CD101
ENSG00000266338	1183.64	-1.32454	0.363752	-3.64133	0.000271231	0.00772702	ENSG00000266338	NBPF15
ENSG00000196208	5386.35	3.13336	0.69283	4.52255	6.11001e-06	0.000328572	ENSG00000196208	GREB1
ENSG00000115129	1816.86	1.39215	0.402126	3.46198	0.000536213	0.0135096	ENSG00000115129	TP53I3
ENSG00000138061	250.341	-3.61759	0.718295	-5.03636	4.74465e-07	3.48977e-05	ENSG00000138061	CYP1B1
ENSG00000205221	82.0418	-4.88301	1.36159	-3.58624	0.000335474	0.00916064	ENSG00000205221	VIT
ENSG00000158125	180.977	-1.92331	0.627391	-3.06556	0.00217262	0.0408544	ENSG00000158125	XDH
ENSG00000171132	922.149	-1.60655	0.419813	-3.82682	0.000129807	0.00418042	ENSG00000171132	PRKCE
ENSG00000138028	360.187	-1.54923	0.501153	-3.09134	0.00199255	0.0383393	ENSG00000138028	CGREF1
ENSG00000075426	1031.77	-3.30047	0.636601	-5.18452	2.16577e-07	1.73269e-05	ENSG00000075426	FOSL2
ENSG00000163219	81.9023	-2.03749	0.543732	-3.74724	0.000178792	0.00547936	ENSG00000163219	ARHGAP25
ENSG00000116016	540.933	-6.86657	0.706802	-9.71498	2.60288e-22	2.28262e-19	ENSG00000116016	EPAS1
ENSG00000285755	40.8962	-2.15602	0.717099	-3.00659	0.00264195	0.0470051	ENSG00000285755
ENSG00000286156	54.2212	7.83547	1.52211	5.14776	2.63609e-07	2.0726e-05	ENSG00000286156	BMS1P23
ENSG00000042493	750.111	-3.45829	0.544097	-6.35602	2.07047e-10	2.89624e-08	ENSG00000042493	CAPG
ENSG00000227987	30.3218	-3.06935	0.817134	-3.75625	0.000172481	0.00532893	ENSG00000227987
ENSG00000185304	91.1701	-6.4125	0.890709	-7.19931	6.05158e-13	1.34022e-10	ENSG00000185304	RGPD2
ENSG00000115041	398.969	-1.75955	0.445092	-3.95324	7.71012e-05	0.00267985	ENSG00000115041	KCNIP3
ENSG00000233639	5094.02	1.02175	0.316511	3.22816	0.00124587	0.0266016	ENSG00000233639	PANTR1
ENSG00000175874	567.792	-2.68464	0.427656	-6.27756	3.43922e-10	4.58582e-08	ENSG00000175874	CREG2
ENSG00000144057	5035.53	-1.58954	0.299089	-5.31458	1.06901e-07	9.06113e-06	ENSG00000144057	ST6GAL2
ENSG00000163235	161.698	-3.51047	0.713854	-4.91763	8.75976e-07	5.99794e-05	ENSG00000163235	TGFA
ENSG00000168658	64.448	-2.96745	0.73147	-4.05683	4.97438e-05	0.00185026	ENSG00000168658	VWA3B
ENSG00000135638	2188.1	-3.85853	1.11942	-3.44691	0.000567039	0.014084	ENSG00000135638	EMX1
ENSG00000259863	15.1572	-4.30875	1.33387	-3.23026	0.00123679	0.0265287	ENSG00000259863	SH3RF3-AS1
ENSG00000115665	192.634	4.92943	1.36498	3.61136	0.000304595	0.00847993	ENSG00000115665	SLC5A7
ENSG00000150938	2112.56	-1.59133	0.388017	-4.10119	4.11025e-05	0.00159615	ENSG00000150938	CRIM1
ENSG00000234988	7.12292	-6.20917	2.03968	-3.04419	0.00233304	0.0430386	ENSG00000234988	LINC01849
ENSG00000227157	29.5635	-2.59336	0.769083	-3.37202	0.00074619	0.0175582	ENSG00000227157
ENSG00000287763	27.6414	-8.16027	1.73353	-4.70732	2.50994e-06	0.000152932	ENSG00000287763
ENSG00000172985	910.967	-2.9928	0.418375	-7.1534	8.46562e-13	1.85601e-10	ENSG00000172985	SH3RF3
ENSG00000150551	4233.75	-2.07922	0.390909	-5.31894	1.04371e-07	8.87969e-06	ENSG00000150551	LYPD1
ENSG00000236397	71.0723	2.77292	0.557773	4.97142	6.64649e-07	4.69185e-05	ENSG00000236397	DDX11L2
ENSG00000163064	208.89	5.83081	1.24697	4.67598	2.92557e-06	0.000173262	ENSG00000163064	EN1
ENSG00000186684	1127.85	1.11965	0.338024	3.31233	0.000925224	0.0209185	ENSG00000186684	CYP27C1
ENSG00000170485	598.505	-3.60939	0.400242	-9.01802	1.91511e-19	1.0155e-16	ENSG00000170485	NPAS2
ENSG00000168702	664.802	-2.67499	0.725619	-3.6865	0.000227361	0.00668048	ENSG00000168702	LRP1B
ENSG00000178568	1704.59	-1.60198	0.308188	-5.19806	2.01376e-07	1.61675e-05	ENSG00000178568	ERBB4
ENSG00000180178	103.223	8.7897	1.477	5.95106	2.66406e-09	3.03716e-07	ENSG00000180178	FAR2P1
ENSG00000116117	2100.52	-1.09177	0.36071	-3.02673	0.00247214	0.0448783	ENSG00000116117	PARD3B
ENSG00000188687	462.907	-2.91942	0.345004	-8.462	2.6282e-17	1.0332e-14	ENSG00000188687	SLC4A5
ENSG00000115461	3303.3	-2.33475	0.396864	-5.88298	4.02934e-09	4.52577e-07	ENSG00000115461	IGFBP5
ENSG00000234446	9.78592	-6.66611	1.89869	-3.51091	0.000446582	0.0116239	ENSG00000234446
ENSG00000163083	1046.02	-3.58499	0.614964	-5.82959	5.55642e-09	6.12038e-07	ENSG00000163083	INHBB
ENSG00000144331	669.158	-3.16723	0.728528	-4.34744	1.37736e-05	0.000657014	ENSG00000144331	ZNF385B
ENSG00000135960	29.9975	-5.76376	1.27971	-4.50396	6.67001e-06	0.000355334	ENSG00000135960	EDAR
ENSG00000235026	70.5213	-1.91937	0.584036	-3.28639	0.0010148	0.022536	ENSG00000235026	DPP10-AS1
ENSG00000157827	8396.28	1.05828	0.323103	3.27535	0.00105531	0.0232709	ENSG00000157827	FMNL2
ENSG00000144119	223.2	-3.86087	0.541068	-7.13566	9.63271e-13	2.09177e-10	ENSG00000144119	C1QL2
ENSG00000251621	32.6636	-3.25907	0.879125	-3.70718	0.000209582	0.00624058	ENSG00000251621
ENSG00000175497	1611.6	-1.92885	0.616074	-3.13087	0.00174287	0.034616	ENSG00000175497	DPP10
ENSG00000163082	111.899	-2.507	0.500088	-5.01312	5.35551e-07	3.88889e-05	ENSG00000163082	SGPP2
ENSG00000225449	35.8059	-2.22592	0.686047	-3.24455	0.00117634	0.0255203	ENSG00000225449	RAB6C-AS1
ENSG00000171951	4310.58	-2.02011	0.47194	-4.28043	1.86535e-05	0.000850636	ENSG00000171951	SCG2
ENSG00000280409	19.4135	-7.65972	1.83063	-4.1842	2.86168e-05	0.00118419	ENSG00000280409	LINC01101
ENSG00000144290	1242.66	-2.97372	0.830306	-3.58148	0.000341651	0.0092738	ENSG00000144290	SLC4A10
ENSG00000063660	24541.2	-1.29333	0.406474	-3.18183	0.00146345	0.03039	ENSG00000063660	GPC1
ENSG00000182329	67.1834	-1.65153	0.531413	-3.10781	0.00188478	0.0367307	ENSG00000182329	KIAA2012
ENSG00000168505	1364.78	3.68371	0.468963	7.85501	3.99725e-15	1.19923e-12	ENSG00000168505	GBX2
ENSG00000183840	150.68	-3.10692	0.439412	-7.07062	1.54245e-12	3.22655e-10	ENSG00000183840	GPR39
ENSG00000233611	70.9523	5.31165	1.28011	4.14938	3.3338e-05	0.00135739	ENSG00000233611
ENSG00000241399	97.5028	-3.47619	0.836082	-4.15772	3.21443e-05	0.00131481	ENSG00000241399	CD302
ENSG00000153820	399.351	-4.28961	0.955713	-4.48838	7.17658e-06	0.000378781	ENSG00000153820	SPHKAP
ENSG00000270540	10.0665	6.85486	1.98305	3.45673	0.00054677	0.0136849	ENSG00000270540
ENSG00000118231	96.1032	-5.00275	1.20953	-4.13612	3.53231e-05	0.00141547	ENSG00000118231	CRYGD
ENSG00000229150	14.7126	-7.25279	1.77373	-4.089	4.33236e-05	0.00165464	ENSG00000229150	CRYGEP
ENSG00000286358	93.6337	-6.40998	0.932597	-6.87326	6.27525e-12	1.1825e-09	ENSG00000286358
ENSG00000144191	1081.35	-3.00952	0.379288	-7.93466	2.11071e-15	6.68422e-13	ENSG00000144191	CNGA3
ENSG00000163254	31.5546	-3.29671	0.796602	-4.13847	3.4963e-05	0.00140846	ENSG00000163254	CRYGC
ENSG00000135926	39.2233	-2.25424	0.656666	-3.43286	0.000597254	0.0147221	ENSG00000135926	TMBIM1
ENSG00000231689	17.0614	-5.9866	1.65471	-3.61791	0.000296997	0.008309	ENSG00000231689	LINC01090
ENSG00000170745	137.966	1.76067	0.418301	4.20909	2.56397e-05	0.00109683	ENSG00000170745	KCNS3
ENSG00000226674	13.8145	-4.75511	1.4448	-3.29119	0.000997639	0.022214	ENSG00000226674	TEX41
ENSG00000236956	59.6294	2.70987	0.610881	4.436	9.16471e-06	0.000469074	ENSG00000236956	NF1P8
ENSG00000285819	15.2302	6.02757	1.71474	3.51514	0.000439517	0.0114531	ENSG00000285819
ENSG00000248796	14.2604	7.36512	1.78064	4.13621	3.53085e-05	0.00141547	ENSG00000248796	MED15P8
ENSG00000231431	112.064	10.3377	1.52417	6.78248	1.18131e-11	2.08798e-09	ENSG00000231431	FAR2P4
ENSG00000218739	2466.18	-1.39512	0.321096	-4.34486	1.39362e-05	0.000663383	ENSG00000218739	CEBPZOS
ENSG00000081479	5133.11	2.17694	0.531955	4.09234	4.27049e-05	0.00163925	ENSG00000081479	LRP2
ENSG00000186235	68.0711	2.76212	0.696002	3.96855	7.23122e-05	0.00253271	ENSG00000186235	LINC02610
ENSG00000225889	346.998	1.04852	0.347999	3.013	0.00258681	0.0464059	ENSG00000225889
ENSG00000064933	3338.01	1.14879	0.332641	3.45355	0.000553269	0.0138172	ENSG00000064933	PMS1
ENSG00000115841	243.163	1.32779	0.379176	3.50178	0.000462158	0.011953	ENSG00000115841	RMDN2
ENSG00000128656	4790.58	1.13988	0.372469	3.06032	0.00221099	0.0414237	ENSG00000128656	CHN1
ENSG00000007001	37.084	-4.06281	0.804901	-5.04759	4.47406e-07	3.34469e-05	ENSG00000007001	UPP2
ENSG00000226321	40.0633	-4.15313	0.830493	-5.00081	5.70913e-07	4.11943e-05	ENSG00000226321	CROCC2
ENSG00000119147	37.4069	-2.34567	0.736799	-3.1836	0.00145456	0.0302881	ENSG00000119147	ECRG4
ENSG00000223760	44.1589	5.97994	1.13819	5.2539	1.48913e-07	1.22135e-05	ENSG00000223760	MED15P9
ENSG00000123977	37.8577	-2.71369	0.884973	-3.06641	0.00216647	0.0408122	ENSG00000123977	DAW1
ENSG00000115226	1720.25	-1.27508	0.336736	-3.78659	0.000152726	0.00478339	ENSG00000115226	FNDC4
ENSG00000136541	130.838	-3.1783	0.639465	-4.97025	6.68658e-07	4.69235e-05	ENSG00000136541	ERMN
ENSG00000115594	19.389	-4.54452	1.1817	-3.84574	0.000120187	0.00392045	ENSG00000115594	IL1R1
ENSG00000223960	606.341	1.86907	0.402188	4.64726	3.3637e-06	0.000194584	ENSG00000223960	CHROMR
ENSG00000138399	2195.11	0.943894	0.316384	2.98338	0.00285082	0.0496783	ENSG00000138399	FASTKD1
ENSG00000134317	360.692	1.1941	0.39106	3.05349	0.00226198	0.0421713	ENSG00000134317	GRHL1
ENSG00000115756	2223.24	-1.30653	0.344342	-3.79427	0.000148079	0.00465062	ENSG00000115756	HPCAL1
ENSG00000123989	2499.95	-1.05614	0.354022	-2.98325	0.00285202	0.0496783	ENSG00000123989	CHPF
ENSG00000231453	420.873	-1.84228	0.534134	-3.4491	0.000562459	0.0139854	ENSG00000231453	LINC01305
ENSG00000115468	1591.73	-1.89118	0.450935	-4.19391	2.74183e-05	0.0011497	ENSG00000115468	EFHD1
ENSG00000115474	569.632	-4.74116	0.555467	-8.53545	1.39614e-17	5.72614e-15	ENSG00000115474	KCNJ13
ENSG00000066248	407.13	-2.34861	0.573235	-4.09712	4.18329e-05	0.00161393	ENSG00000066248	NGEF
ENSG00000135905	392.047	1.17652	0.333993	3.52259	0.000427358	0.0112043	ENSG00000135905	DOCK10
ENSG00000185404	48.349	-3.32879	0.71919	-4.62853	3.68274e-06	0.000209402	ENSG00000185404	SP140L
ENSG00000155657	94.7975	-2.65523	0.57228	-4.63974	3.48853e-06	0.000200358	ENSG00000155657	TTN
ENSG00000115155	93.1262	-2.95191	0.581068	-5.08015	3.77129e-07	2.86631e-05	ENSG00000115155	OTOF
ENSG00000162998	3151.81	3.31245	0.857871	3.86125	0.000112808	0.00372775	ENSG00000162998	FRZB
ENSG00000212978	549.803	1.13298	0.341915	3.31364	0.000920902	0.0208994	ENSG00000212978
ENSG00000173209	4314.2	1.08658	0.352425	3.08315	0.00204824	0.0389508	ENSG00000173209	AHSA2P
ENSG00000197872	2331.81	-1.64907	0.342825	-4.81023	1.50754e-06	9.68265e-05	ENSG00000197872	CYRIA
ENSG00000132329	115.379	-2.28063	0.514531	-4.43246	9.31656e-06	0.000474167	ENSG00000132329	RAMP1
ENSG00000115290	127.947	-1.89511	0.505602	-3.74822	0.000178093	0.00547126	ENSG00000115290	GRB14
ENSG00000189223	914.853	-10.8009	1.09103	-9.89974	4.17365e-23	3.80653e-20	ENSG00000189223	PAX8-AS1
ENSG00000286058	201.789	6.89756	0.765328	9.01255	2.01311e-19	1.0432e-16	ENSG00000286058
ENSG00000196604	97.196	7.11955	0.967662	7.35748	1.87421e-13	4.59525e-11	ENSG00000196604	POTEF
ENSG00000168497	10.7271	-6.80532	2.04517	-3.32751	0.000876253	0.0201203	ENSG00000168497	CAVIN2
ENSG00000150556	85.0634	-3.27999	0.707829	-4.63388	3.58881e-06	0.000205599	ENSG00000150556	LYPD6B
ENSG00000019169	9.21065	6.72541	2.23859	3.00431	0.00266186	0.0473056	ENSG00000019169	MARCO
ENSG00000183281	46.2401	1.91625	0.612819	3.12694	0.00176635	0.0349	ENSG00000183281	PLGLB1
ENSG00000116001	19582.2	1.03192	0.310267	3.3259	0.000881344	0.0201965	ENSG00000116001	TIA1
ENSG00000237651	80.1306	1.8355	0.486122	3.7758	0.000159494	0.00496807	ENSG00000237651	C2orf74
ENSG00000123612	44.4827	-2.37037	0.701273	-3.3801	0.000724606	0.0171565	ENSG00000123612	ACVR1C
ENSG00000079308	1054.63	-1.61477	0.494373	-3.2663	0.00108964	0.0238665	ENSG00000079308	TNS1
ENSG00000115138	233.865	3.4955	1.08208	3.23035	0.00123639	0.0265287	ENSG00000115138	POMC
ENSG00000176601	95.7298	-5.6043	0.869013	-6.44904	1.12558e-10	1.59406e-08	ENSG00000176601	MAP3K19
ENSG00000144407	27.5795	-2.37914	0.750237	-3.17118	0.00151821	0.0312707	ENSG00000144407	PTH2R
ENSG00000233087	68.3349	-2.48005	0.642825	-3.85805	0.000114297	0.00376566	ENSG00000233087	RAB6D
ENSG00000188219	25.1177	3.93061	1.03289	3.80545	0.000141547	0.00446499	ENSG00000188219	POTEE
ENSG00000144230	161.594	3.21097	0.913022	3.51686	0.000436687	0.0114054	ENSG00000144230	GPR17
ENSG00000134121	4367.14	-15.4681	1.49228	-10.3654	3.56197e-25	4.06082e-22	ENSG00000134121	CHL1
ENSG00000224237	12.48	7.17066	1.81671	3.94705	7.91203e-05	0.00274168	ENSG00000224237	MICOS10P3
ENSG00000224318	71.857	-9.54068	1.57779	-6.04685	1.47701e-09	1.75403e-07	ENSG00000224318	CHL1-AS2
ENSG00000235493	71.9171	-4.79384	0.727489	-6.58958	4.41085e-11	6.98416e-09	ENSG00000235493	LINC01967
ENSG00000173705	154.27	1.54839	0.493746	3.13601	0.0017126	0.0343214	ENSG00000173705	SUSD5
ENSG00000163576	115.195	-2.24607	0.465143	-4.82877	1.37378e-06	8.9241e-05	ENSG00000163576	EFHB
ENSG00000224957	27.5631	-6.72344	1.61254	-4.16947	3.05308e-05	0.00125656	ENSG00000224957	LINC01266
ENSG00000157152	412.338	-1.91561	0.465089	-4.1188	3.8085e-05	0.0015014	ENSG00000157152	SYN2
ENSG00000274840	82.6939	-2.7611	0.68922	-4.00612	6.17247e-05	0.00222936	ENSG00000274840
ENSG00000225548	273.353	-2.89606	0.60403	-4.79457	1.63026e-06	0.000103542	ENSG00000225548	LINC01980
ENSG00000179796	1090.23	-4.32543	0.5446	-7.9424	1.98307e-15	6.36844e-13	ENSG00000179796	LRRC3B
ENSG00000189229	179.553	-10.865	1.52838	-7.1088	1.17057e-12	2.49442e-10	ENSG00000189229
ENSG00000225386	25.6677	-3.99063	1.126	-3.54406	0.000394012	0.0104101	ENSG00000225386
ENSG00000157087	2114.23	-2.76499	0.665062	-4.15749	3.21768e-05	0.00131481	ENSG00000157087	ATP2B2
ENSG00000134115	23.2696	-7.91147	1.77716	-4.45176	8.51687e-06	0.000438359	ENSG00000134115	CNTN6
ENSG00000196277	253.534	-7.39585	0.779781	-9.48452	2.43494e-21	1.68239e-18	ENSG00000196277	GRM7
ENSG00000154783	139.76	-2.01778	0.524919	-3.84398	0.000121054	0.00393185	ENSG00000154783	FGD5
ENSG00000144655	368.229	-2.60841	0.553433	-4.71313	2.43935e-06	0.000149515	ENSG00000144655	CSRNP1
ENSG00000196653	322.73	9.43602	1.10562	8.5346	1.40636e-17	5.72614e-15	ENSG00000196653	ZNF502
ENSG00000163673	208.018	-2.71129	0.563947	-4.8077	1.52676e-06	9.77858e-05	ENSG00000163673	DCLK3
ENSG00000157445	761.094	-3.08211	0.353778	-8.71198	2.986e-18	1.36167e-15	ENSG00000157445	CACNA2D3
ENSG00000121440	2823.1	-2.77169	0.442638	-6.26175	3.80687e-10	5.04654e-08	ENSG00000121440	PDZRN3
ENSG00000278934	50.5022	-3.01847	0.719887	-4.19298	2.75312e-05	0.0011497	ENSG00000278934
ENSG00000004838	337.949	-1.69472	0.373702	-4.53495	5.76177e-06	0.000312795	ENSG00000004838	ZMYND10
ENSG00000144802	67.2635	1.90848	0.563974	3.38398	0.000714427	0.0170144	ENSG00000144802	NFKBIZ
ENSG00000249992	2476.41	-1.65481	0.430367	-3.84512	0.000120493	0.00392479	ENSG00000249992	TMEM158
ENSG00000163666	111.01	1.94206	0.502705	3.86321	0.000111905	0.00370863	ENSG00000163666	HESX1
ENSG00000244342	55.0753	-3.93139	0.882265	-4.45602	8.34967e-06	0.000430726	ENSG00000244342	LINC00698
ENSG00000121570	976.122	2.4204	0.427654	5.65972	1.51623e-08	1.55029e-06	ENSG00000121570	DPPA4
ENSG00000170837	2479.07	-1.21465	0.362393	-3.35174	0.000803066	0.0186654	ENSG00000170837	GPR27
ENSG00000153551	453.998	2.42561	0.613395	3.9544	7.67274e-05	0.00267093	ENSG00000153551	CMTM7
ENSG00000163513	341.326	-2.6129	0.714367	-3.65764	0.000254546	0.00732816	ENSG00000163513	TGFBR2
ENSG00000163689	243.713	-1.48622	0.389585	-3.81489	0.000136244	0.0043387	ENSG00000163689	CFAP20DC
ENSG00000228252	147.063	2.639	0.582366	4.53151	5.8564e-06	0.000317178	ENSG00000228252	COL6A4P2
ENSG00000241359	31.2419	-3.86319	0.862981	-4.47656	7.58554e-06	0.000397604	ENSG00000241359	SYNPR-AS1
ENSG00000177707	3335.44	1.0761	0.319627	3.36672	0.000760665	0.0178803	ENSG00000177707	NECTIN3
ENSG00000240086	307.836	-5.20968	0.457602	-11.3847	4.98183e-30	9.46589e-27	ENSG00000240086
ENSG00000047457	39.4301	-5.5244	1.27582	-4.33007	1.49062e-05	0.000703676	ENSG00000047457	CP
ENSG00000239265	40.0527	-4.13456	1.24736	-3.31464	0.000917605	0.0208805	ENSG00000239265	CLRN1-AS1
ENSG00000163630	479.748	-3.71864	0.573752	-6.48127	9.09547e-11	1.32041e-08	ENSG00000163630	SYNPR
ENSG00000169908	16.4655	-7.41594	1.74004	-4.26195	2.02654e-05	0.0009078	ENSG00000169908	TM4SF1
ENSG00000114115	3436.64	1.73508	0.554668	3.12814	0.00175919	0.0348012	ENSG00000114115	RBP1
ENSG00000163584	1420.88	1.24285	0.408952	3.03911	0.00237279	0.0436306	ENSG00000163584	RPL22L1
ENSG00000249846	131.793	2.30547	0.600124	3.84166	0.000122206	0.00396361	ENSG00000249846	LINC02021
ENSG00000175040	2718.36	-1.70282	0.498616	-3.41509	0.000637608	0.0155821	ENSG00000175040	CHST2
ENSG00000170893	2760.59	3.97298	1.0676	3.7214	0.000198122	0.00594393	ENSG00000170893	TRH
ENSG00000113805	334.927	-2.28965	0.411974	-5.55775	2.73274e-08	2.67422e-06	ENSG00000113805	CNTN3
ENSG00000157005	2972.41	-2.63591	0.757129	-3.48145	0.000498708	0.0127051	ENSG00000157005	SST
ENSG00000224769	21.0564	4.04358	1.13049	3.57685	0.000347765	0.009395	ENSG00000224769	MUC20P1
ENSG00000163638	2808.59	-2.67595	0.658528	-4.06354	4.83343e-05	0.00180964	ENSG00000163638	ADAMTS9
ENSG00000114315	4697.95	-1.77549	0.559605	-3.17275	0.00151003	0.0311585	ENSG00000114315	HES1
ENSG00000242086	1082.39	1.4888	0.31788	4.68353	2.81975e-06	0.000168523	ENSG00000242086	MUC20-OT1
ENSG00000286909	147.271	1.49668	0.417693	3.5832	0.000339415	0.00922408	ENSG00000286909
ENSG00000163975	235.503	1.83049	0.591408	3.09514	0.00196718	0.0379895	ENSG00000163975	MELTF
ENSG00000090530	272.754	-2.25781	0.363863	-6.20511	5.46592e-10	7.00159e-08	ENSG00000090530	P3H2
ENSG00000244405	2017.9	-2.06277	0.596526	-3.45797	0.000544262	0.0136371	ENSG00000244405	ETV5
ENSG00000163661	3071.8	1.65764	0.339476	4.88295	1.0451e-06	7.00864e-05	ENSG00000163661	PTX3
ENSG00000181458	592.062	2.39394	0.390982	6.1229	9.18892e-10	1.13372e-07	ENSG00000181458	TMEM45A
ENSG00000160801	113.072	-2.5696	0.779206	-3.29772	0.000974732	0.0218105	ENSG00000160801	PTH1R
ENSG00000163347	512.971	-3.33304	0.666009	-5.0045	5.60084e-07	4.05412e-05	ENSG00000163347	CLDN1
ENSG00000187091	1403.16	1.22434	0.385817	3.17338	0.00150673	0.0311185	ENSG00000187091	PLCD1
ENSG00000163947	602.42	-1.1537	0.381986	-3.02026	0.00252559	0.0456308	ENSG00000163947	ARHGEF3
ENSG00000183770	67.0566	7.15057	1.32032	5.41578	6.10213e-08	5.4994e-06	ENSG00000183770	FOXL2
ENSG00000206262	38.7076	8.80085	1.64213	5.35942	8.34886e-08	7.32163e-06	ENSG00000206262	FOXL2NB
ENSG00000206557	1295.65	2.75073	0.629204	4.37176	1.23246e-05	0.000596632	ENSG00000206557	TRIM71
ENSG00000242797	411.804	2.30935	0.573205	4.02884	5.60528e-05	0.00205807	ENSG00000242797	GLYCTK-AS1
ENSG00000260261	226.311	2.26966	0.524029	4.33117	1.48317e-05	0.000703073	ENSG00000260261
ENSG00000185485	1413.77	1.06909	0.302391	3.53546	0.000407067	0.0107177	ENSG00000185485	SDHAP1
ENSG00000175697	236.264	-3.53205	0.629457	-5.61126	2.00854e-08	2.03541e-06	ENSG00000175697	GPR156
ENSG00000127241	4356.4	-2.34552	0.626761	-3.74228	0.000182355	0.0055635	ENSG00000127241	MASP1
ENSG00000187098	406.553	-2.47292	0.656406	-3.76737	0.000164978	0.00511792	ENSG00000187098	MITF
ENSG00000091181	19.8923	-5.30208	1.45629	-3.6408	0.000271789	0.00772702	ENSG00000091181	IL5RA
ENSG00000230530	217.815	-1.36621	0.435709	-3.1356	0.00171502	0.0343214	ENSG00000230530	LIMD1-AS1
ENSG00000163817	23.3683	-4.05327	1.11446	-3.63699	0.000275846	0.00783259	ENSG00000163817	SLC6A20
ENSG00000114270	3015.24	1.4797	0.485128	3.05013	0.00228742	0.0425412	ENSG00000114270	COL7A1
ENSG00000056736	161.536	2.42854	0.526823	4.60977	4.03108e-06	0.000226386	ENSG00000056736	IL17RB
ENSG00000114279	558.154	-1.28929	0.425007	-3.03357	0.00241676	0.0441812	ENSG00000114279	FGF12
ENSG00000241288	89.2437	-2.11998	0.480958	-4.40783	1.0441e-05	0.000524375	ENSG00000241288	LINC02614
ENSG00000144644	12.2817	-3.90611	1.29014	-3.02766	0.00246457	0.0447766	ENSG00000144644	GADL1
ENSG00000172995	854.451	-2.73716	0.900965	-3.03804	0.00238125	0.043751	ENSG00000172995	ARPP21
ENSG00000196353	224.282	-2.02553	0.627392	-3.22848	0.00124448	0.0266016	ENSG00000196353	CPNE4
ENSG00000188729	40.396	-4.59407	0.94869	-4.84254	1.28189e-06	8.37489e-05	ENSG00000188729	OSTN
ENSG00000178222	94.6313	-3.47161	0.826646	-4.19963	2.67346e-05	0.00113094	ENSG00000178222	RNF212
ENSG00000206113	19.5283	-3.71912	1.11704	-3.32944	0.000870214	0.0200018	ENSG00000206113	CFAP99
ENSG00000163132	1155.22	-2.89193	0.923879	-3.13021	0.00174683	0.0346644	ENSG00000163132	MSX1
ENSG00000250986	175.467	-3.36895	0.457494	-7.36392	1.78581e-13	4.47454e-11	ENSG00000250986	LINC02600
ENSG00000181215	122.34	-2.20243	0.72379	-3.04291	0.00234302	0.0431877	ENSG00000181215	C4orf50
ENSG00000184160	134.183	-1.8308	0.544984	-3.35936	0.000781228	0.0182883	ENSG00000184160	ADRA2C
ENSG00000171476	171.184	-2.32743	0.570215	-4.08166	4.47147e-05	0.00169641	ENSG00000171476	HOPX
ENSG00000091490	2049	-3.62772	0.555674	-6.5285	6.64303e-11	9.83556e-09	ENSG00000091490	SEL1L3
ENSG00000250050	7.41071	-6.27071	2.08479	-3.00784	0.00263114	0.0469746	ENSG00000250050	MTND4P9
ENSG00000251129	26.6094	-8.10533	1.73707	-4.66609	3.06991e-06	0.000179941	ENSG00000251129	LINC02506
ENSG00000163288	45.0924	-2.4988	0.77053	-3.24296	0.00118297	0.0256152	ENSG00000163288	GABRB1
ENSG00000174125	42.5601	-6.26039	1.3916	-4.49869	6.83725e-06	0.000362549	ENSG00000174125	TLR1
ENSG00000178343	327.825	3.99128	0.855259	4.66675	3.05998e-06	0.000179941	ENSG00000178343	SHISA3
ENSG00000251459	12.5803	-4.52954	1.40281	-3.2289	0.00124266	0.0266016	ENSG00000251459
ENSG00000183783	171.816	-1.99441	0.556216	-3.58568	0.000336196	0.00916939	ENSG00000183783	KCTD8
ENSG00000245870	65.375	4.96203	1.62306	3.0572	0.00223414	0.0417546	ENSG00000245870	LINC00682
ENSG00000072201	113.726	-2.34236	0.587852	-3.98462	6.75893e-05	0.00239302	ENSG00000072201	LNX1
ENSG00000249413	60.2481	-4.18278	0.685422	-6.10249	1.04427e-09	1.28013e-07	ENSG00000249413
ENSG00000249307	75.2202	-3.12624	0.678603	-4.60688	4.08765e-06	0.000228999	ENSG00000249307	LINC01088
ENSG00000248740	70.003	-2.18704	0.534203	-4.09401	4.23972e-05	0.00163018	ENSG00000248740	LINC02428
ENSG00000163624	319.506	-2.073	0.40666	-5.09761	3.43972e-07	2.64071e-05	ENSG00000163624	CDS1
ENSG00000138722	3189.22	2.21524	0.578137	3.83169	0.000127267	0.00411022	ENSG00000138722	MMRN1
ENSG00000184178	1336.59	1.17392	0.388875	3.01877	0.00253804	0.0457831	ENSG00000184178	SCFD2
ENSG00000145348	3532.94	1.37288	0.298814	4.59443	4.33927e-06	0.000241316	ENSG00000145348	TBCK
ENSG00000155011	70.9479	-4.16715	0.913733	-4.56058	5.10131e-06	0.000280277	ENSG00000155011	DKK2
ENSG00000174808	13.2981	-3.96338	1.27087	-3.11865	0.00181683	0.0356502	ENSG00000174808	BTC
ENSG00000286891	13.2264	-5.65735	1.71305	-3.30249	0.000958293	0.0214848	ENSG00000286891
ENSG00000138735	1361.1	-1.93902	0.32132	-6.03454	1.59416e-09	1.88334e-07	ENSG00000138735	PDE5A
ENSG00000109158	105.369	-4.5932	0.672683	-6.82818	8.60015e-12	1.55629e-09	ENSG00000109158	GABRA4
ENSG00000248810	13.9935	-4.77514	1.50069	-3.18197	0.00146275	0.03039	ENSG00000248810	LINC02432
ENSG00000184305	641.857	-1.64493	0.479102	-3.43337	0.000596135	0.0147105	ENSG00000184305	CCSER1
ENSG00000154447	4108.9	-1.27796	0.408035	-3.13198	0.00173629	0.0345758	ENSG00000154447	SH3RF1
ENSG00000168785	9138.9	-1.24585	0.417564	-2.98361	0.00284866	0.0496783	ENSG00000168785	TSPAN5
ENSG00000164128	338.614	-2.39459	0.474728	-5.04413	4.55579e-07	3.39466e-05	ENSG00000164128	NPY1R
ENSG00000250131	89.0006	-2.49842	0.568442	-4.39521	1.10665e-05	0.000546844	ENSG00000250131
ENSG00000178403	5760.14	-3.37295	0.668983	-5.0419	4.60934e-07	3.42337e-05	ENSG00000178403	NEUROG2
ENSG00000145476	763.012	1.51312	0.314011	4.8187	1.44496e-06	9.30695e-05	ENSG00000145476	CYP4V2
ENSG00000168843	1170.99	-2.09208	0.510581	-4.09745	4.17718e-05	0.00161393	ENSG00000168843	FSTL5
ENSG00000249378	99.6374	-7.57686	1.15273	-6.57296	4.9325e-11	7.70315e-09	ENSG00000249378	LINC01060
ENSG00000164129	124.76	-1.4704	0.474957	-3.09585	0.00196252	0.0379537	ENSG00000164129	NPY5R
ENSG00000164123	70.6598	-2.65774	0.619487	-4.29023	1.78485e-05	0.000823812	ENSG00000164123	C4orf45
ENSG00000174145	147.979	-3.31871	0.929628	-3.56993	0.000357072	0.00958962	ENSG00000174145	NWD2
ENSG00000248329	17.6112	4.15238	1.10791	3.74795	0.000178288	0.00547126	ENSG00000248329	APELA
ENSG00000121089	57.0209	-2.38414	0.630871	-3.77913	0.000157376	0.00490878	ENSG00000121089	NACA3P
ENSG00000183439	135.81	-10.46	1.53249	-6.82551	8.76164e-12	1.57303e-09	ENSG00000183439	TRIM61
ENSG00000178522	2587.68	-3.34106	0.61702	-5.41484	6.13445e-08	5.50675e-06	ENSG00000178522	AMBN
ENSG00000145335	2581.55	-1.05082	0.337949	-3.1094	0.00187468	0.0365711	ENSG00000145335	SNCA
ENSG00000172238	146.615	-4.02795	0.984418	-4.09171	4.28209e-05	0.00163963	ENSG00000172238	ATOH1
ENSG00000163453	445.609	-4.07877	0.438273	-9.30646	1.32163e-20	7.93012e-18	ENSG00000163453	IGFBP7
ENSG00000151834	761.962	-2.75124	0.821997	-3.34702	0.000816839	0.018914	ENSG00000151834	GABRA2
ENSG00000196159	14481.5	-1.5958	0.412269	-3.87077	0.000108493	0.00361131	ENSG00000196159	FAT4
ENSG00000288075	62.0271	-3.27593	0.628026	-5.21623	1.82598e-07	1.47117e-05	ENSG00000288075
ENSG00000138792	67.4923	-2.82567	0.750577	-3.76466	0.000166775	0.00516664	ENSG00000138792	ENPEP
ENSG00000174749	129.216	-2.4046	0.477573	-5.03504	4.77761e-07	3.50271e-05	ENSG00000174749	FAM241A
ENSG00000073331	701.435	-3.92894	0.478509	-8.2108	2.19719e-16	7.70741e-14	ENSG00000073331	ALPK1
ENSG00000128052	92.7151	-4.43685	0.7125	-6.22716	4.74966e-10	6.14137e-08	ENSG00000128052	KDR
ENSG00000163394	37.1324	-4.01626	1.10084	-3.64837	0.000263905	0.00754049	ENSG00000163394	CCKAR
ENSG00000138823	606.807	1.7438	0.583169	2.99021	0.00278782	0.0490851	ENSG00000138823	MTTP
ENSG00000163623	159.836	4.2302	0.864013	4.89599	9.78122e-07	6.61785e-05	ENSG00000163623	NKX6-1
ENSG00000181381	84.2301	-2.08596	0.558845	-3.73264	0.000189487	0.00573008	ENSG00000181381	DDX60L
ENSG00000164362	176.748	3.06743	0.611255	5.01825	5.21434e-07	3.79847e-05	ENSG00000164362	TERT
ENSG00000188818	534.594	1.58238	0.50829	3.11314	0.00185106	0.0362284	ENSG00000188818	ZDHHC11
ENSG00000250579	151.445	3.79555	0.549512	6.90713	4.94572e-12	9.55655e-10	ENSG00000250579
ENSG00000182836	364.312	-2.51664	0.440003	-5.7196	1.06777e-08	1.1168e-06	ENSG00000182836	PLCXD3
ENSG00000113389	88.7311	-3.4784	0.743513	-4.67833	2.89215e-06	0.000171729	ENSG00000113389	NPR3
ENSG00000070193	59.9184	3.23393	0.875761	3.6927	0.000221882	0.00657212	ENSG00000070193	FGF10
ENSG00000170571	548.718	1.7868	0.423999	4.21415	2.5072e-05	0.00108066	ENSG00000170571	EMB
ENSG00000198865	382.544	-8.96501	0.934183	-9.59663	8.25973e-22	6.31969e-19	ENSG00000198865	CCDC152
ENSG00000250421	52.59	-3.20311	0.624248	-5.13115	2.8798e-07	2.24103e-05	ENSG00000250421
ENSG00000164300	1335.69	-2.13862	0.441208	-4.84719	1.25221e-06	8.2485e-05	ENSG00000164300	SERINC5
ENSG00000153071	235.761	-1.67967	0.559735	-3.00083	0.00269247	0.0477446	ENSG00000153071	DAB2
ENSG00000049192	1000.23	-1.64869	0.380735	-4.33027	1.48928e-05	0.000703676	ENSG00000049192	ADAMTS6
ENSG00000250377	163.414	-5.35188	0.586457	-9.12579	7.1214e-20	3.96037e-17	ENSG00000250377
ENSG00000253203	8.86768	6.68289	1.97993	3.37532	0.000737291	0.0174358	ENSG00000253203	GUSBP3
ENSG00000155324	164.616	-2.6067	0.603241	-4.32116	1.55214e-05	0.0007297	ENSG00000155324	GRAMD2B
ENSG00000272234	11.4066	-6.8838	1.8732	-3.67489	0.000237951	0.00690269	ENSG00000272234
ENSG00000155542	494.443	2.53211	0.423834	5.97431	2.31067e-09	2.6744e-07	ENSG00000155542	SETD9
ENSG00000250669	28.1605	-2.63323	0.859004	-3.06545	0.00217343	0.0408544	ENSG00000250669
ENSG00000164283	31.53	-5.82864	1.31414	-4.43533	9.19315e-06	0.000469074	ENSG00000164283	ESM1
ENSG00000164512	50.3853	-2.6869	0.641266	-4.19	2.78957e-05	0.00115856	ENSG00000164512	ANKRD55
ENSG00000249721	30.0565	-3.63004	0.861957	-4.2114	2.53798e-05	0.00108812	ENSG00000249721
ENSG00000187372	301.361	-2.03513	0.424433	-4.79495	1.62717e-06	0.000103542	ENSG00000187372	PCDHB13
ENSG00000113248	1683.4	-2.44411	0.485058	-5.03881	4.68442e-07	3.46784e-05	ENSG00000113248	PCDHB15
ENSG00000249803	116.192	10.3882	1.57723	6.58632	4.50855e-11	7.08961e-09	ENSG00000249803
ENSG00000145685	882.523	-1.295	0.323032	-4.0089	6.10028e-05	0.00221133	ENSG00000145685	LHFPL2
ENSG00000205359	20.5036	-4.2674	1.08236	-3.94268	8.05753e-05	0.00277942	ENSG00000205359	SLCO6A1
ENSG00000165810	17.1653	6.19153	1.70053	3.64095	0.000271638	0.00772702	ENSG00000165810	BTNL9
ENSG00000120322	140.141	-4.47303	0.784522	-5.70161	1.18684e-08	1.23567e-06	ENSG00000120322	PCDHB8
ENSG00000250420	514.443	3.27937	0.441277	7.43154	1.0734e-13	2.7194e-11	ENSG00000250420	AACSP1
ENSG00000250284	158.453	10.8392	1.57852	6.86665	6.57252e-12	1.22411e-09	ENSG00000250284
ENSG00000245812	39.8588	2.28642	0.726067	3.14905	0.00163803	0.0331694	ENSG00000245812	LINC02202
ENSG00000251026	7.54563	-6.28522	2.10008	-2.99285	0.00276383	0.0487378	ENSG00000251026	LINC02163
ENSG00000197043	3394.31	-1.24636	0.331635	-3.75823	0.000171118	0.00529398	ENSG00000197043	ANXA6
ENSG00000287630	151.397	-7.1492	0.905445	-7.89578	2.88496e-15	8.79176e-13	ENSG00000287630
ENSG00000011083	51.7301	-5.06498	0.919049	-5.51111	3.56577e-08	3.4018e-06	ENSG00000011083	SLC6A7
ENSG00000250159	58.0033	-3.20376	0.608524	-5.26481	1.40332e-07	1.15513e-05	ENSG00000250159
ENSG00000145824	467.095	-1.49021	0.49428	-3.01492	0.00257049	0.0462223	ENSG00000145824	CXCL14
ENSG00000145920	15320.7	-1.93865	0.475801	-4.07451	4.61122e-05	0.00173786	ENSG00000145920	CPLX2
ENSG00000120328	153.284	-1.79536	0.474379	-3.78464	0.000153929	0.00480787	ENSG00000120328	PCDHB12
ENSG00000113763	1056.72	-2.35104	0.613762	-3.83054	0.000127861	0.00412356	ENSG00000113763	UNC5A
ENSG00000133710	807.902	-2.51831	0.470224	-5.35555	8.52951e-08	7.39473e-06	ENSG00000133710	SPINK5
ENSG00000281327	118.989	-2.82089	0.522681	-5.39696	6.77802e-08	6.03694e-06	ENSG00000281327	LINC01338
ENSG00000164616	13.3759	-3.97217	1.26423	-3.14196	0.00167822	0.0338629	ENSG00000164616	FBXL21P
ENSG00000113580	547.723	-2.26006	0.456386	-4.95208	7.34235e-07	5.10405e-05	ENSG00000113580	NR3C1
ENSG00000113594	3219.37	-0.894326	0.294871	-3.03294	0.00242183	0.0441932	ENSG00000113594	LIFR
ENSG00000170214	66.0318	-2.43448	0.746471	-3.26132	0.00110894	0.0242194	ENSG00000170214	ADRA1B
ENSG00000231579	64.5459	4.35665	0.652819	6.6736	2.49606e-11	4.09444e-09	ENSG00000231579	RPL7P21
ENSG00000113749	61.0288	-1.59426	0.533704	-2.98716	0.00281586	0.049388	ENSG00000113749	HRH2
ENSG00000184845	85.0181	-4.45486	0.636003	-7.00445	2.4795e-12	4.95921e-10	ENSG00000184845	DRD1
ENSG00000153347	147.476	-3.58927	1.006	-3.56788	0.000359884	0.00965377	ENSG00000153347	FAM81B
ENSG00000198944	82.1146	-3.13906	0.778355	-4.03294	5.50843e-05	0.00202904	ENSG00000198944	SOWAHA
ENSG00000155511	5064.39	-1.60596	0.445004	-3.60886	0.000307549	0.00853093	ENSG00000155511	GRIA1
ENSG00000146090	541.045	-2.23292	0.340868	-6.5507	5.72696e-11	8.64771e-09	ENSG00000146090	RASGEF1C
ENSG00000113209	3825.91	-7.86102	0.467844	-16.8027	2.33349e-63	1.77353e-59	ENSG00000113209	PCDHB5
ENSG00000122012	414.61	-2.05594	0.507239	-4.05321	5.05199e-05	0.00187606	ENSG00000122012	SV2C
ENSG00000113721	645.484	-1.92426	0.644897	-2.98382	0.00284673	0.0496783	ENSG00000113721	PDGFRB
ENSG00000225138	2652.56	-2.1875	0.415237	-5.26807	1.37867e-07	1.13895e-05	ENSG00000225138	SLC9A3-AS1
ENSG00000281398	143.112	3.28146	0.883788	3.71295	0.00020486	0.0061139	ENSG00000281398	SNHG4
ENSG00000113231	50.2439	-2.1804	0.637273	-3.42145	0.000622881	0.0152713	ENSG00000113231	PDE8B
ENSG00000169247	217.284	-2.41628	0.477925	-5.05577	4.2866e-07	3.21509e-05	ENSG00000169247	SH3TC2
ENSG00000249621	7.07885	-6.19774	2.04427	-3.03177	0.00243125	0.0443126	ENSG00000249621
ENSG00000256453	179.927	1.4199	0.399198	3.55688	0.000375284	0.00999633	ENSG00000256453	DND1
ENSG00000204969	871.393	-2.64972	0.362781	-7.3039	2.79543e-13	6.70932e-11	ENSG00000204969	PCDHA2
ENSG00000255408	109.206	-2.6959	0.569073	-4.73736	2.16522e-06	0.000135258	ENSG00000255408	PCDHA3
ENSG00000250120	786.999	-4.09187	0.529247	-7.73149	1.06298e-14	3.0671e-12	ENSG00000250120	PCDHA10
ENSG00000145725	10274.3	1.33565	0.316018	4.2265	2.37352e-05	0.00103083	ENSG00000145725	PPIP5K2
ENSG00000182132	1158.57	-1.87564	0.597357	-3.1399	0.00169004	0.0340412	ENSG00000182132	KCNIP1
ENSG00000171540	1206.96	6.13462	1.0248	5.98614	2.14879e-09	2.49972e-07	ENSG00000171540	OTP
ENSG00000039537	22.32	-6.38494	1.61258	-3.95947	7.51167e-05	0.00262287	ENSG00000039537	C6
ENSG00000251493	599.422	3.61772	1.13911	3.17591	0.00149366	0.0309608	ENSG00000251493	FOXD1
ENSG00000074317	466.427	-2.38502	0.657313	-3.62844	0.000285135	0.0080562	ENSG00000074317	SNCB
ENSG00000113083	509.503	-1.64847	0.501773	-3.2853	0.00101875	0.022552	ENSG00000113083	LOX
ENSG00000164403	72.2309	1.63318	0.501381	3.25737	0.00112448	0.0245118	ENSG00000164403	SHROOM1
ENSG00000286468	22.6989	-7.88352	1.7026	-4.63027	3.65181e-06	0.000208684	ENSG00000286468
ENSG00000183876	25.2022	-3.03588	0.947004	-3.20577	0.00134701	0.0283331	ENSG00000183876	ARSI
ENSG00000079215	11357.1	-1.3883	0.397023	-3.49678	0.000470914	0.0121463	ENSG00000079215	SLC1A3
ENSG00000184349	1345.86	1.24396	0.336892	3.69245	0.000222103	0.00657212	ENSG00000184349	EFNA5
ENSG00000183323	338.142	4.64602	0.543889	8.54223	1.31657e-17	5.6163e-15	ENSG00000183323	CCDC125
ENSG00000120327	1129.99	-1.29913	0.426005	-3.04957	0.00229171	0.0425862	ENSG00000120327	PCDHB14
ENSG00000113211	155.308	-3.52619	0.538891	-6.54342	6.01274e-11	8.96056e-09	ENSG00000113211	PCDHB6
ENSG00000146094	447.193	1.3352	0.370829	3.60059	0.000317502	0.00874319	ENSG00000146094	DOK3
ENSG00000250682	214.506	-4.05753	0.486362	-8.34261	7.26682e-17	2.76151e-14	ENSG00000250682	LINC00491
ENSG00000081853	58.9161	-2.06843	0.611666	-3.38164	0.000720555	0.0170961	ENSG00000081853	PCDHGA2
ENSG00000254221	200.682	-1.86126	0.6132	-3.03532	0.0024028	0.0440404	ENSG00000254221	PCDHGB1
ENSG00000253953	1890.36	-5.74597	0.983678	-5.84131	5.17912e-09	5.73248e-07	ENSG00000253953	PCDHGB4
ENSG00000253767	45.7949	-3.96233	0.803704	-4.93009	8.21928e-07	5.66186e-05	ENSG00000253767	PCDHGA8
ENSG00000240184	1484.63	-3.2186	0.323006	-9.96453	2.17911e-23	2.07024e-20	ENSG00000240184	PCDHGC3
ENSG00000276547	46.4698	-3.5157	0.825059	-4.26115	2.03374e-05	0.00090924	ENSG00000276547	PCDHGB5
ENSG00000164241	104.971	-10.0912	1.77402	-5.6883	1.28311e-08	1.32982e-06	ENSG00000164241	C5orf63
ENSG00000153162	750.837	-1.55742	0.419059	-3.71648	0.000202021	0.00604498	ENSG00000153162	BMP6
ENSG00000079691	1804.04	-2.86835	0.436659	-6.56886	5.07015e-11	7.84664e-09	ENSG00000079691	CARMIL1
ENSG00000235559	12.6382	-7.03169	1.84247	-3.81645	0.000135388	0.00432016	ENSG00000235559	NOP56P1
ENSG00000216901	20.3458	3.29469	0.951962	3.46095	0.000538274	0.0135316	ENSG00000216901	ZNF603P
ENSG00000206341	252.571	2.39357	0.413029	5.79516	6.82568e-09	7.37594e-07	ENSG00000206341	HLA-H
ENSG00000146038	68.5727	-2.03976	0.623999	-3.26885	0.00107987	0.0237207	ENSG00000146038	DCDC2
ENSG00000124493	227.192	-2.26679	0.513767	-4.41209	1.02376e-05	0.000516434	ENSG00000124493	GRM4
ENSG00000172197	197.206	1.18997	0.380422	3.12803	0.00175982	0.0348012	ENSG00000172197	MBOAT1
ENSG00000124772	437.508	-2.25939	0.424768	-5.31911	1.04274e-07	8.87969e-06	ENSG00000124772	CPNE5
ENSG00000112164	124.763	3.29985	0.603198	5.47059	4.48533e-08	4.17429e-06	ENSG00000112164	GLP1R
ENSG00000179344	86.5957	2.62815	0.617899	4.25337	2.10576e-05	0.000937765	ENSG00000179344	HLA-DQB1
ENSG00000196126	25.1014	-3.28439	0.847931	-3.87342	0.000107319	0.003598	ENSG00000196126	HLA-DRB1
ENSG00000112309	5443.79	-5.21101	0.466095	-11.1801	5.10152e-29	8.30856e-26	ENSG00000112309	B3GAT2
ENSG00000272316	387.206	1.10196	0.340609	3.23525	0.00121534	0.0261672	ENSG00000272316
ENSG00000146147	26.5136	-3.01766	0.957268	-3.15237	0.00161952	0.0328821	ENSG00000146147	MLIP
ENSG00000065833	100.127	1.41876	0.450795	3.14724	0.00164819	0.0333158	ENSG00000065833	ME1
ENSG00000184486	11062.8	1.15037	0.380131	3.02625	0.00247607	0.0448783	ENSG00000184486	POU3F2
ENSG00000057657	84.805	3.92709	0.910052	4.31523	1.59436e-05	0.000748003	ENSG00000057657	PRDM1
ENSG00000137269	1578.72	-1.20036	0.388458	-3.09007	0.00200108	0.0383778	ENSG00000137269	LRRC1
ENSG00000124749	108.101	-5.78791	0.844031	-6.85746	7.00938e-12	1.28888e-09	ENSG00000124749	COL21A1
ENSG00000187772	3460.46	1.91964	0.414797	4.6279	3.694e-06	0.00020952	ENSG00000187772	LIN28B
ENSG00000135549	1191.2	-4.00205	0.435887	-9.18139	4.25544e-20	2.42571e-17	ENSG00000135549	PKIB
ENSG00000226733	146.767	-10.5732	2.93429	-3.60333	0.000314167	0.00866183	ENSG00000226733
ENSG00000135547	648.768	-2.59163	0.589397	-4.39709	1.09712e-05	0.000545	ENSG00000135547	HEY2
ENSG00000135299	6026.28	1.60886	0.459074	3.50456	0.000457355	0.0118772	ENSG00000135299	ANKRD6
ENSG00000146469	114.582	-4.48189	0.916476	-4.89035	1.00654e-06	6.79e-05	ENSG00000146469	VIP
ENSG00000074935	1839.47	0.992621	0.315355	3.14763	0.00164599	0.033301	ENSG00000074935	TUBE1
ENSG00000112208	655.824	1.76597	0.419684	4.20786	2.57802e-05	0.00110078	ENSG00000112208	BAG2
ENSG00000197903	590.394	1.39659	0.337144	4.14242	3.43662e-05	0.00138687	ENSG00000197903	H2BC12
ENSG00000112246	241.741	3.17915	0.969573	3.27892	0.00104205	0.023023	ENSG00000112246	SIM1
ENSG00000137274	2554.95	0.900629	0.297729	3.025	0.00248636	0.0450291	ENSG00000137274	BPHL
ENSG00000204642	40.8174	2.17277	0.622605	3.48981	0.000483363	0.0123833	ENSG00000204642	HLA-F
ENSG00000285763	13.4908	-5.69653	1.7726	-3.21366	0.00131055	0.0277198	ENSG00000285763
ENSG00000137411	157.521	1.3481	0.435001	3.09908	0.00194125	0.0376061	ENSG00000137411	VARS2
ENSG00000280850	18.4958	-7.58411	1.71161	-4.43098	9.38062e-06	0.000476364	ENSG00000280850
ENSG00000196569	219.923	-2.3135	0.418536	-5.52761	3.24627e-08	3.13637e-06	ENSG00000196569	LAMA2
ENSG00000092820	15346.4	-1.52399	0.407412	-3.74066	0.000183536	0.00558718	ENSG00000092820	EZR
ENSG00000187837	670.517	1.11048	0.370147	3.00011	0.00269884	0.0478137	ENSG00000187837	H1-2
ENSG00000198563	8184.37	0.970532	0.31995	3.03339	0.00241823	0.0441812	ENSG00000198563	DDX39B
ENSG00000240053	396.379	1.20035	0.379268	3.1649	0.00155136	0.0318099	ENSG00000240053	LY6G5B
ENSG00000181577	30.7651	-4.08368	1.01947	-4.00568	6.18398e-05	0.00222936	ENSG00000181577	C6orf223
ENSG00000204390	183.092	-2.47411	0.478225	-5.17353	2.29716e-07	1.825e-05	ENSG00000204390	HSPA1L
ENSG00000204389	1087.69	-3.67516	0.395935	-9.28225	1.65935e-20	9.70125e-18	ENSG00000204389	HSPA1A
ENSG00000078269	145.336	1.98635	0.635712	3.1246	0.00178047	0.035118	ENSG00000078269	SYNJ2
ENSG00000156711	153.76	-1.30373	0.427901	-3.04681	0.00231285	0.042841	ENSG00000156711	MAPK13
ENSG00000232629	15.8694	7.52167	1.77901	4.228	2.35773e-05	0.00102593	ENSG00000232629	HLA-DQB2
ENSG00000233822	102.908	1.51118	0.505772	2.98786	0.00280939	0.0493125	ENSG00000233822	H2BC15
ENSG00000241404	137.062	1.85247	0.460594	4.02192	5.77253e-05	0.00210929	ENSG00000241404	EGFL8
ENSG00000204305	754.638	1.13931	0.361036	3.15566	0.00160135	0.0326294	ENSG00000204305	AGER
ENSG00000225914	192.012	-1.36933	0.441828	-3.09925	0.00194014	0.0376061	ENSG00000225914	TSBP1-AS1
ENSG00000137331	199.274	-1.38833	0.383033	-3.62457	0.000289438	0.00812744	ENSG00000137331	IER3
ENSG00000146197	4578.92	1.1899	0.338307	3.51723	0.00043608	0.0114026	ENSG00000146197	SCUBE3
ENSG00000111801	137.672	1.35214	0.443822	3.04658	0.00231458	0.042841	ENSG00000111801	BTN3A3
ENSG00000120262	81.4399	-2.87333	0.6446	-4.45754	8.29046e-06	0.000428641	ENSG00000120262	CCDC170
ENSG00000203688	114.742	-2.80707	0.690329	-4.06627	4.77707e-05	0.00179443	ENSG00000203688	LINC02487
ENSG00000235994	9.57593	-6.63055	1.95301	-3.39504	0.00068618	0.0165189	ENSG00000235994
ENSG00000229921	49.7347	-4.43448	0.910569	-4.87	1.11596e-06	7.41837e-05	ENSG00000229921	KIF25-AS1
ENSG00000223865	332.959	2.83947	0.374905	7.57384	3.6236e-14	9.60717e-12	ENSG00000223865	HLA-DPB1
ENSG00000204228	549.501	1.43549	0.351195	4.08745	4.36138e-05	0.00166294	ENSG00000204228	HSD17B8
ENSG00000199036	146.268	2.62494	0.529948	4.9532	7.30033e-07	5.09036e-05	ENSG00000199036	MIR219A1
ENSG00000228789	86.0096	-6.38911	1.00433	-6.36155	1.99734e-10	2.81119e-08	ENSG00000228789	HCG22
ENSG00000168566	1944.07	0.926005	0.299348	3.09341	0.0019787	0.0381372	ENSG00000168566	SNRNP48
ENSG00000230062	15.2852	-5.82265	1.72127	-3.38276	0.000717604	0.0170439	ENSG00000230062	ANKRD66
ENSG00000125337	40.683	-2.34977	0.650413	-3.61273	0.000302987	0.00844549	ENSG00000125337	KIF25
ENSG00000118515	598.082	-2.92128	0.451105	-6.47583	9.42948e-11	1.35221e-08	ENSG00000118515	SGK1
ENSG00000274750	234.653	1.16458	0.367368	3.17006	0.00152407	0.0313631	ENSG00000274750	H3C6
ENSG00000223855	39.8082	-3.1657	0.754854	-4.1938	2.74324e-05	0.0011497	ENSG00000223855
ENSG00000229043	335.863	1.58192	0.359948	4.39487	1.10841e-05	0.000546844	ENSG00000229043	ZFAND2A-DT
ENSG00000106012	5642.77	-1.1262	0.333949	-3.37236	0.000745273	0.0175556	ENSG00000106012	IQCE
ENSG00000122585	128.014	-2.66596	0.706899	-3.77134	0.00016237	0.00504387	ENSG00000122585	NPY
ENSG00000106546	124.829	-2.59659	0.549531	-4.72511	2.29994e-06	0.000142116	ENSG00000106546	AHR
ENSG00000105877	83.247	-2.03863	0.499518	-4.0812	4.4803e-05	0.00169693	ENSG00000105877	DNAH11
ENSG00000164619	103.304	-3.25281	0.726611	-4.4767	7.58069e-06	0.000397604	ENSG00000164619	BMPER
ENSG00000229970	32.1989	-3.81239	0.852237	-4.47339	7.69888e-06	0.000402431	ENSG00000229970
ENSG00000255690	1389.83	-1.47731	0.415854	-3.55247	0.000381628	0.0101416	ENSG00000255690	TRIL
ENSG00000152926	4427.11	1.06669	0.333397	3.19945	0.00137691	0.0288822	ENSG00000152926	ZNF117
ENSG00000233854	59.636	-2.89971	0.802534	-3.6132	0.000302447	0.00844074	ENSG00000233854	POU6F2-AS2
ENSG00000183696	603.439	2.22547	0.516857	4.30577	1.66408e-05	0.000775923	ENSG00000183696	UPP1
ENSG00000164647	82.0532	2.33605	0.75691	3.08629	0.00202668	0.0387005	ENSG00000164647	STEAP1
ENSG00000213462	1817.76	1.21375	0.393372	3.0855	0.0020321	0.0387005	ENSG00000213462	ERV3-1
ENSG00000132437	433.516	2.95098	0.828269	3.56283	0.000366884	0.00978401	ENSG00000132437	DDC
ENSG00000164746	33.2527	-2.74613	0.79402	-3.45852	0.00054315	0.0136371	ENSG00000164746	C7orf57
ENSG00000164692	982.186	-2.65786	0.484633	-5.48427	4.15172e-08	3.89561e-06	ENSG00000164692	COL1A2
ENSG00000179406	426.651	1.10433	0.334216	3.30424	0.000952346	0.0213935	ENSG00000179406	LINC00174
ENSG00000135269	378.124	1.74985	0.367013	4.76781	1.86242e-06	0.000117306	ENSG00000135269	TES
ENSG00000086289	752.711	-1.36166	0.347162	-3.92226	8.7721e-05	0.00299869	ENSG00000086289	EPDR1
ENSG00000286923	20.1496	-6.2703	1.62289	-3.86366	0.000111703	0.00370732	ENSG00000286923
ENSG00000105854	4029.04	1.02704	0.328984	3.12185	0.00179717	0.0353863	ENSG00000105854	PON2
ENSG00000153956	2403.89	-1.45295	0.34958	-4.15627	3.2348e-05	0.00131944	ENSG00000153956	CACNA2D1
ENSG00000183166	451.738	-1.96324	0.386682	-5.07715	3.83147e-07	2.90237e-05	ENSG00000183166	CALN1
ENSG00000128578	736.516	1.47571	0.363269	4.06232	4.85879e-05	0.00181318	ENSG00000128578	STRIP2
ENSG00000001626	37.3605	-3.46039	0.967674	-3.57599	0.000348907	0.00941471	ENSG00000001626	CFTR
ENSG00000130226	1792.17	-14.1833	1.49359	-9.4961	2.17892e-21	1.55255e-18	ENSG00000130226	DPP6
ENSG00000155093	3309.97	2.8442	0.600891	4.7333	2.20896e-06	0.000136865	ENSG00000155093	PTPRN2
ENSG00000133627	5011.12	-0.951172	0.304895	-3.11967	0.00181053	0.0355948	ENSG00000133627	ACTR3B
ENSG00000170775	230.488	-2.02248	0.480249	-4.21132	2.53885e-05	0.00108812	ENSG00000170775	GPR37
ENSG00000004864	3873.45	1.15479	0.308569	3.74239	0.000182277	0.0055635	ENSG00000004864	SLC25A13
ENSG00000106113	282.517	-5.1192	0.832877	-6.14641	7.92569e-10	9.98418e-08	ENSG00000106113	CRHR2
ENSG00000128510	73.5191	2.41649	0.650501	3.71482	0.00020335	0.00607677	ENSG00000128510	CPA4
ENSG00000106484	23234.9	1.58381	0.373952	4.23532	2.28227e-05	0.000996896	ENSG00000106484	MEST
ENSG00000188372	46.16	1.83716	0.614827	2.9881	0.00280717	0.0493115	ENSG00000188372	ZP3
ENSG00000157219	22.9782	-3.27859	0.919683	-3.56491	0.000363975	0.00974061	ENSG00000157219	HTR5A
ENSG00000091136	2413.41	-3.72	0.63572	-5.85164	4.86763e-09	5.41399e-07	ENSG00000091136	LAMB1
ENSG00000165215	101.046	-2.73598	0.575015	-4.7581	1.95427e-06	0.000122416	ENSG00000165215	CLDN3
ENSG00000105976	76.3679	-2.03646	0.596476	-3.41415	0.000639818	0.0156194	ENSG00000105976	MET
ENSG00000049540	2127.36	-1.71129	0.392168	-4.36365	1.2791e-05	0.000613994	ENSG00000049540	ELN
ENSG00000272899	325.752	-1.06547	0.345326	-3.0854	0.00203279	0.0387005	ENSG00000272899	ATP6V1FNB
ENSG00000180535	71.2356	-2.67218	0.753374	-3.54695	0.000389711	0.0103323	ENSG00000180535	BHLHA15
ENSG00000230316	5206.21	1.44928	0.425522	3.40588	0.000659505	0.0160143	ENSG00000230316	FEZF1-AS1
ENSG00000078549	3129.67	-1.27866	0.357703	-3.57462	0.00035073	0.00943043	ENSG00000078549	ADCYAP1R1
ENSG00000287636	15.4062	-4.19152	1.22876	-3.41119	0.000646796	0.0157515	ENSG00000287636
ENSG00000123965	92.1327	2.49929	0.586725	4.25973	2.04678e-05	0.00091328	ENSG00000123965	PMS2P5
ENSG00000106004	16.2472	7.54759	2.39064	3.15714	0.00159326	0.0325811	ENSG00000106004	HOXA5
ENSG00000277149	670.011	-2.19717	0.334516	-6.56819	5.09321e-11	7.84664e-09	ENSG00000277149	TYW1B
ENSG00000198822	1209.32	-1.84623	0.317795	-5.80948	6.26658e-09	6.80401e-07	ENSG00000198822	GRM3
ENSG00000164900	443.659	6.79532	2.15326	3.15582	0.00160045	0.0326294	ENSG00000164900	GBX1
ENSG00000146707	1197	1.08099	0.325162	3.32446	0.00088589	0.0202803	ENSG00000146707	POMZP3
ENSG00000226690	18.041	-5.14662	1.38832	-3.70709	0.000209652	0.00624058	ENSG00000226690
ENSG00000164707	530.289	-4.49533	1.16718	-3.85143	0.000117428	0.00384143	ENSG00000164707	SLC13A4
ENSG00000146910	50.0386	4.37623	1.41841	3.08531	0.00203339	0.0387005	ENSG00000146910	CNPY1
ENSG00000174945	60.9198	-3.69044	0.665245	-5.54749	2.89802e-08	2.82383e-06	ENSG00000174945	AMZ1
ENSG00000286456	62.916	-9.35322	1.58251	-5.91037	3.41336e-09	3.87204e-07	ENSG00000286456
ENSG00000164600	2842.87	-12.3783	1.19961	-10.3186	5.80652e-25	6.30449e-22	ENSG00000164600	NEUROD6
ENSG00000106341	1011.9	-1.97588	0.512188	-3.85772	0.000114451	0.00376566	ENSG00000106341	PPP1R17
ENSG00000237531	10.7945	-6.81237	1.91009	-3.56652	0.000361757	0.00969262	ENSG00000237531
ENSG00000169084	953.624	-0.969835	0.323327	-2.99955	0.00270383	0.0478278	ENSG00000169084	DHRSX
ENSG00000169093	3616.02	-0.95545	0.315036	-3.03282	0.00242277	0.0441932	ENSG00000169093	ASMTL
ENSG00000285756	1717	-1.09961	0.305823	-3.59559	0.000323651	0.00889105	ENSG00000285756
ENSG00000197976	3683.12	-1.04431	0.292998	-3.56422	0.000364947	0.00975516	ENSG00000197976	AKAP17A
ENSG00000183690	206.933	-3.46405	0.432498	-8.0094	1.15272e-15	3.75472e-13	ENSG00000183690	EFHC2
ENSG00000224975	130.419	1.83689	0.422181	4.35097	1.35539e-05	0.000647889	ENSG00000224975	INE1
ENSG00000130988	64.3346	-1.63131	0.527843	-3.09053	0.00199802	0.0383778	ENSG00000130988	RGN
ENSG00000226530	68.3314	4.29883	0.860387	4.99639	5.84121e-07	4.20143e-05	ENSG00000226530
ENSG00000204118	14.964	-7.28462	2.08549	-3.493	0.000477631	0.0122867	ENSG00000204118	NAP1L6P
ENSG00000280870	854.389	1.42325	0.462059	3.08022	0.00206847	0.0393027	ENSG00000280870
ENSG00000235447	315.021	1.44399	0.441705	3.26912	0.00107881	0.0237202	ENSG00000235447	TRAPPC13P1
ENSG00000204071	40.677	5.47054	1.37818	3.9694	7.20538e-05	0.00252754	ENSG00000204071	TCEAL6
ENSG00000077713	89.2684	2.2725	0.508048	4.473	7.71292e-06	0.000402431	ENSG00000077713	SLC25A43
ENSG00000189108	76.6537	-3.99154	0.632218	-6.31355	2.72704e-10	3.70115e-08	ENSG00000189108	IL1RAPL2
ENSG00000234696	47.5457	2.41402	0.792928	3.04444	0.00233116	0.0430386	ENSG00000234696	GPR50-AS1
ENSG00000147394	701.744	-2.12423	0.486423	-4.36705	1.25938e-05	0.000605805	ENSG00000147394	ZNF185
ENSG00000123496	234.645	-3.97255	0.488577	-8.13086	4.26268e-16	1.47263e-13	ENSG00000123496	IL13RA2
ENSG00000147246	1134.43	-3.99783	0.998192	-4.00507	6.19985e-05	0.0022297	ENSG00000147246	HTR2C
ENSG00000197565	13590.5	-2.36925	0.592885	-3.99614	6.43847e-05	0.002301	ENSG00000197565	COL4A6
ENSG00000188153	10410.4	-1.76444	0.503972	-3.50106	0.00046341	0.0119663	ENSG00000188153	COL4A5
ENSG00000102007	198.515	-2.99949	0.867346	-3.45824	0.00054371	0.0136371	ENSG00000102007	PLP2
ENSG00000189221	990.198	-2.09086	0.651696	-3.20834	0.00133506	0.0281186	ENSG00000189221	MAOA
ENSG00000101842	58.0597	-7.75715	1.77468	-4.37101	1.23671e-05	0.000597419	ENSG00000101842	VSIG1
ENSG00000102362	269.259	-1.50638	0.494456	-3.04654	0.00231491	0.042841	ENSG00000102362	SYTL4
ENSG00000182484	705.534	1.17597	0.319736	3.67794	0.000235127	0.00682946	ENSG00000182484	WASH6P
ENSG00000101938	3884.29	-2.8465	0.517537	-5.50009	3.79603e-08	3.60639e-06	ENSG00000101938	CHRDL1
ENSG00000165376	31.289	-5.78143	1.51204	-3.82359	0.000131523	0.00421779	ENSG00000165376	CLDN2
ENSG00000198205	166.108	10.9063	1.51492	7.19926	6.05424e-13	1.34022e-10	ENSG00000198205	ZXDA
ENSG00000286964	220.908	1.47844	0.379317	3.89763	9.71387e-05	0.00329592	ENSG00000286964
ENSG00000196970	28.0787	2.31653	0.773705	2.99407	0.00275279	0.0485986	ENSG00000196970	NXF4
ENSG00000176076	23.8344	-2.58615	0.861824	-3.00079	0.00269284	0.0477446	ENSG00000176076	KCNE5
ENSG00000102172	13187	1.3041	0.40398	3.22813	0.00124602	0.0266016	ENSG00000102172	SMS
ENSG00000067842	707.905	-2.24893	0.627007	-3.58677	0.0003348	0.00915319	ENSG00000067842	ATP2B3
ENSG00000214717	5562.69	-1.68151	0.393198	-4.27649	1.89866e-05	0.000860664	ENSG00000214717	ZBED1
ENSG00000147145	1351.46	1.48424	0.373837	3.97029	7.17851e-05	0.00252472	ENSG00000147145	LPAR4
ENSG00000164741	209.985	-1.80294	0.539461	-3.34212	0.000831415	0.0192263	ENSG00000164741	DLC1
ENSG00000179388	337.646	-4.16731	0.620222	-6.71906	1.82905e-11	3.08919e-09	ENSG00000179388	EGR3
ENSG00000261026	22.6462	-5.47066	1.31923	-4.14685	3.37076e-05	0.00136999	ENSG00000261026
ENSG00000254319	18.0187	-7.54645	1.71726	-4.39447	1.11043e-05	0.000546844	ENSG00000254319
ENSG00000282142	10.7298	-6.79521	1.9008	-3.57493	0.000350328	0.00943043	ENSG00000282142
ENSG00000120907	241.331	-3.44006	0.561065	-6.13132	8.71547e-10	1.08591e-07	ENSG00000120907	ADRA1A
ENSG00000247134	633.875	1.74732	0.583616	2.99396	0.0027538	0.0485986	ENSG00000247134
ENSG00000104722	16838.8	1.67626	0.463693	3.61502	0.000300325	0.00839181	ENSG00000104722	NEFM
ENSG00000177182	1128.52	-1.7971	0.386737	-4.64682	3.37093e-06	0.000194584	ENSG00000177182	CLVS1
ENSG00000250979	26.6302	-2.37012	0.788329	-3.00651	0.00264262	0.0470051	ENSG00000250979
ENSG00000137573	5650.45	-3.38022	0.43725	-7.73063	1.07014e-14	3.0671e-12	ENSG00000137573	SULF1
ENSG00000165084	68.7619	-1.85962	0.619103	-3.00373	0.00266696	0.0473592	ENSG00000165084	C8orf34
ENSG00000164683	3924.6	-2.29205	0.524145	-4.37294	1.22586e-05	0.000594699	ENSG00000164683	HEY1
ENSG00000104327	591.494	-1.69228	0.488881	-3.46153	0.000537112	0.0135173	ENSG00000104327	CALB1
ENSG00000164949	407.466	-1.70958	0.407376	-4.19656	2.70999e-05	0.00114044	ENSG00000164949	GEM
ENSG00000233170	28.7296	4.1301	0.948502	4.35434	1.33471e-05	0.000639344	ENSG00000233170
ENSG00000180543	858.469	-2.73885	0.917486	-2.98517	0.00283422	0.0495956	ENSG00000180543	TSPYL5
ENSG00000156486	61.4329	-2.78756	0.572247	-4.87126	1.10892e-06	7.3931e-05	ENSG00000156486	KCNS2
ENSG00000205002	62.6832	-3.71637	0.623284	-5.96256	2.48322e-09	2.84522e-07	ENSG00000205002	AARD
ENSG00000157110	813.85	1.19057	0.331911	3.58703	0.000334463	0.00915319	ENSG00000157110	RBPMS
ENSG00000272321	16.385	-3.28193	1.02621	-3.1981	0.00138336	0.0289907	ENSG00000272321
ENSG00000136999	203.816	-1.90917	0.54983	-3.47229	0.000516047	0.0131029	ENSG00000136999	CCN3
ENSG00000156804	557.767	-3.06834	0.400991	-7.6519	1.98029e-14	5.37532e-12	ENSG00000156804	FBXO32
ENSG00000180938	50.8922	3.6872	0.852966	4.32279	1.54067e-05	0.000725802	ENSG00000180938	ZNF572
ENSG00000121039	1589.64	-2.34195	0.350923	-6.67369	2.49448e-11	4.09444e-09	ENSG00000121039	RDH10
ENSG00000155926	330.145	-4.97436	0.997115	-4.98875	6.07722e-07	4.34379e-05	ENSG00000155926	SLA
ENSG00000168672	1022.51	-1.25483	0.358252	-3.50264	0.000460668	0.0119496	ENSG00000168672	LRATD2
ENSG00000169946	1166.13	-2.19353	0.512444	-4.28052	1.86458e-05	0.000850636	ENSG00000169946	ZFPM2
ENSG00000160932	1037.27	1.49136	0.456657	3.26583	0.00109143	0.0238827	ENSG00000160932	LY6E
ENSG00000008513	2015.31	-2.19016	0.445029	-4.92138	8.59344e-07	5.90178e-05	ENSG00000008513	ST3GAL1
ENSG00000147724	103.54	-10.0694	1.52753	-6.59198	4.33997e-11	6.91998e-09	ENSG00000147724	FAM135B
ENSG00000177335	93.2544	5.81432	0.733943	7.92203	2.3367e-15	7.2985e-13	ENSG00000177335	C8orf31
ENSG00000180155	397.49	12.165	1.51299	8.04041	8.9541e-16	3.00239e-13	ENSG00000180155	LYNX1
ENSG00000255085	94.7622	5.04702	1.36417	3.6997	0.000215851	0.00641671	ENSG00000255085
ENSG00000254254	92.0785	-5.66929	0.836674	-6.77599	1.23559e-11	2.16714e-09	ENSG00000254254
ENSG00000169436	435.144	-7.63337	0.814419	-9.37277	7.06518e-21	4.47481e-18	ENSG00000169436	COL22A1
ENSG00000254348	22.324	8.00688	1.70061	4.70825	2.49858e-06	0.000152735	ENSG00000254348
ENSG00000130193	443.648	5.72604	0.508763	11.2548	2.19248e-29	3.84545e-26	ENSG00000130193	THEM6
ENSG00000172164	259.74	-1.86036	0.419448	-4.43526	9.19592e-06	0.000469074	ENSG00000172164	SNTB1
ENSG00000255366	109.121	10.2976	1.56144	6.59496	4.25374e-11	6.83024e-09	ENSG00000255366
ENSG00000181195	523.928	-5.15219	0.495256	-10.4031	2.40034e-25	3.04056e-22	ENSG00000181195	PENK
ENSG00000147571	334.741	-3.9895	0.823765	-4.843	1.27891e-06	8.37489e-05	ENSG00000147571	CRH
ENSG00000003989	633.452	2.22915	0.691796	3.22226	0.00127183	0.0270262	ENSG00000003989	SLC7A2
ENSG00000253706	35.6073	-3.5155	0.759524	-4.62855	3.68235e-06	0.000209402	ENSG00000253706
ENSG00000277586	11857.5	1.94655	0.541062	3.59765	0.000321102	0.00883167	ENSG00000277586	NEFL
ENSG00000271698	43.5079	1.95911	0.609238	3.21567	0.00130142	0.0276034	ENSG00000271698
ENSG00000178685	393.014	1.84746	0.558464	3.30811	0.000939284	0.0211627	ENSG00000178685	PARP10
ENSG00000164938	3290.52	0.971466	0.293076	3.31473	0.000917327	0.0208805	ENSG00000164938	TP53INP1
ENSG00000169427	471.714	-4.36149	0.788364	-5.53233	3.16008e-08	3.06608e-06	ENSG00000169427	KCNK9
ENSG00000104368	1041.63	-4.09236	0.331114	-12.3594	4.33432e-35	1.41181e-31	ENSG00000104368	PLAT
ENSG00000158815	379.508	3.38851	1.0098	3.35562	0.000791864	0.0184803	ENSG00000158815	FGF17
ENSG00000168490	858.536	-3.02064	0.569745	-5.30173	1.1471e-07	9.61578e-06	ENSG00000168490	PHYHIP
ENSG00000284606	87.6863	-1.65496	0.502007	-3.29668	0.000978349	0.0218699	ENSG00000284606
ENSG00000154188	691.159	2.71258	0.778934	3.48243	0.000496886	0.0126728	ENSG00000154188	ANGPT1
ENSG00000170786	16.2527	-7.40261	1.79577	-4.12225	3.75182e-05	0.00148774	ENSG00000170786	SDR16C5
ENSG00000036448	371.038	-1.57812	0.406514	-3.88209	0.000103563	0.0034931	ENSG00000036448	MYOM2
ENSG00000044459	2493.2	-1.20378	0.384788	-3.12843	0.00175745	0.0348012	ENSG00000044459	CNTLN
ENSG00000147862	3576.68	-3.30742	1.02149	-3.23783	0.00120445	0.0259816	ENSG00000147862	NFIB
ENSG00000287038	109.664	-1.9695	0.533406	-3.6923	0.000222232	0.00657212	ENSG00000287038
ENSG00000107295	1092.17	-1.12609	0.344609	-3.26772	0.00108417	0.0237922	ENSG00000107295	SH3GL2
ENSG00000225472	265.957	-5.46709	0.901703	-6.06307	1.33544e-09	1.6026e-07	ENSG00000225472
ENSG00000287168	71.6426	3.08273	0.576066	5.35135	8.72993e-08	7.53981e-06	ENSG00000287168
ENSG00000196092	343.09	4.47805	1.2197	3.67144	0.000241189	0.00697887	ENSG00000196092	PAX5
ENSG00000237238	233.416	-1.68469	0.43256	-3.8947	9.8319e-05	0.00333101	ENSG00000237238	BMS1P10
ENSG00000229422	61.9329	3.37065	0.702302	4.79943	1.59119e-06	0.000101627	ENSG00000229422
ENSG00000260412	197.648	-2.60014	0.796906	-3.26279	0.00110321	0.0241172	ENSG00000260412
ENSG00000233178	50.1722	2.02255	0.58955	3.43067	0.000602101	0.0148096	ENSG00000233178
ENSG00000285907	125.786	3.03433	0.553466	5.48242	4.19542e-08	3.92048e-06	ENSG00000285907
ENSG00000234665	347.784	5.35343	0.496215	10.7885	3.89906e-27	5.55641e-24	ENSG00000234665	LERFS
ENSG00000227582	102.328	6.44992	0.865046	7.45615	8.9084e-14	2.28225e-11	ENSG00000227582	ADGRF5P1
ENSG00000106772	1003.27	-1.43266	0.360869	-3.97003	7.18627e-05	0.00252472	ENSG00000106772	PRUNE2
ENSG00000276128	24.5763	4.0412	0.98892	4.08647	4.37977e-05	0.00166716	ENSG00000276128
ENSG00000276462	61.3218	4.25214	0.967315	4.39582	1.10357e-05	0.000546844	ENSG00000276462
ENSG00000130958	167.805	2.40465	0.681925	3.52627	0.000421449	0.0110836	ENSG00000130958	SLC35D2
ENSG00000276291	968.788	1.10035	0.333132	3.30304	0.000956413	0.0214638	ENSG00000276291	FRG1HP
ENSG00000131668	53.2139	2.32342	0.607471	3.82474	0.00013091	0.00420999	ENSG00000131668	BARX1
ENSG00000107242	507.557	-1.09793	0.357439	-3.07165	0.00212877	0.0403141	ENSG00000107242	PIP5K1B
ENSG00000230635	9.38144	6.75867	1.91872	3.52249	0.000427515	0.0112043	ENSG00000230635	CYP4F60P
ENSG00000213694	491.77	-1.93497	0.429756	-4.50249	6.71617e-06	0.000356959	ENSG00000213694	S1PR3
ENSG00000238113	68.6467	4.79825	0.704451	6.81133	9.66978e-12	1.72251e-09	ENSG00000238113	LINC01410
ENSG00000269994	1208.77	-3.30704	0.609755	-5.42355	5.84264e-08	5.30749e-06	ENSG00000269994	LINC02893
ENSG00000196781	18531.6	-1.29748	0.411018	-3.15674	0.00159543	0.0325963	ENSG00000196781	TLE1
ENSG00000236816	127.346	5.88275	0.66904	8.79281	1.45861e-18	6.92869e-16	ENSG00000236816	ANKRD20A7P
ENSG00000197859	106.88	-2.06704	0.507871	-4.07	4.70122e-05	0.00176885	ENSG00000197859	ADAMTSL2
ENSG00000030304	28.8215	-4.24564	1.23507	-3.43757	0.000586962	0.0144998	ENSG00000030304	MUSK
ENSG00000196990	432.924	-4.889	0.782294	-6.24957	4.11594e-10	5.42471e-08	ENSG00000196990	FAM163B
ENSG00000041982	3742.13	-3.88162	0.315298	-12.311	7.90798e-35	2.25387e-31	ENSG00000041982	TNC
ENSG00000169071	951.301	-1.71776	0.308743	-5.56373	2.64062e-08	2.60644e-06	ENSG00000169071	ROR2
ENSG00000123454	54.1946	3.96222	1.16737	3.39414	0.000688453	0.016541	ENSG00000123454	DBH
ENSG00000070159	157.757	-1.50155	0.456123	-3.29198	0.000994836	0.022195	ENSG00000070159	PTPN3
ENSG00000182752	1331.91	2.39901	0.507879	4.72359	2.31715e-06	0.000142793	ENSG00000182752	PAPPA
ENSG00000196116	552.97	-1.32108	0.336398	-3.92713	8.59648e-05	0.00295639	ENSG00000196116	TDRD7
ENSG00000136928	870.359	-2.38336	0.59482	-4.00686	6.1531e-05	0.00222693	ENSG00000136928	GABBR2
ENSG00000160401	100.634	-2.78056	0.606731	-4.58286	4.58651e-06	0.000253213	ENSG00000160401	CFAP157
ENSG00000122733	410.896	-3.15189	0.449037	-7.01922	2.23106e-12	4.542e-10	ENSG00000122733	PHF24
ENSG00000165118	176.503	-6.45117	0.755314	-8.54105	1.33012e-17	5.6163e-15	ENSG00000165118	C9orf64
ENSG00000119125	17.6434	-4.1135	1.24142	-3.31355	0.000921185	0.0208994	ENSG00000119125	GDA
ENSG00000054179	22.8733	-4.45314	1.31704	-3.38118	0.000721752	0.0171067	ENSG00000054179	ENTPD2
ENSG00000176884	1172.67	-3.65766	0.824308	-4.43725	9.11143e-06	0.000467905	ENSG00000176884	GRIN1
ENSG00000130720	174.688	-2.33064	0.424837	-5.48595	4.11253e-08	3.87479e-06	ENSG00000130720	FIBCD1
ENSG00000119139	56.5369	2.19177	0.713622	3.07133	0.00213106	0.0403239	ENSG00000119139	TJP2
ENSG00000172889	561.963	-1.59513	0.470789	-3.38819	0.000703545	0.0167974	ENSG00000172889	EGFL7
ENSG00000177943	1475.96	1.18711	0.378158	3.13919	0.00169417	0.0340942	ENSG00000177943	MAMDC4
ENSG00000130558	7741.78	-1.23898	0.325264	-3.80915	0.000139443	0.00441589	ENSG00000130558	OLFM1
ENSG00000260220	91.6926	-1.58265	0.511346	-3.09506	0.0019677	0.0379895	ENSG00000260220	CCDC187
ENSG00000095261	1546.6	-1.19213	0.35128	-3.39368	0.000689611	0.0165514	ENSG00000095261	PSMD5
ENSG00000226752	546.845	-1.94126	0.502604	-3.8624	0.000112279	0.00371563	ENSG00000226752	CUTALP
ENSG00000230453	161.432	2.85947	0.666606	4.2896	1.78997e-05	0.000824506	ENSG00000230453	ANKRD18B
ENSG00000226562	64.5652	3.39333	0.793406	4.27692	1.89497e-05	0.000860664	ENSG00000226562	CYP4F26P
ENSG00000235481	38.5341	2.19703	0.712087	3.08534	0.00203322	0.0387005	ENSG00000235481	UBE2R2-AS1
ENSG00000136918	40.1136	-2.83697	0.808166	-3.51038	0.000447465	0.0116336	ENSG00000136918	WDR38
ENSG00000175164	82.8832	4.37701	0.620911	7.04933	1.79782e-12	3.72656e-10	ENSG00000175164	ABO
ENSG00000242375	28.469	2.43308	0.79255	3.06993	0.00214106	0.0404125	ENSG00000242375
ENSG00000172785	938.154	-1.35017	0.313042	-4.31307	1.61007e-05	0.000752278	ENSG00000172785	CBWD1
ENSG00000266017	17.9802	4.12181	1.13718	3.62458	0.00028943	0.00812744	ENSG00000266017	MIR4477B
ENSG00000215548	8.67948	6.64858	1.95258	3.40502	0.000661596	0.0160479	ENSG00000215548	FRG1JP
ENSG00000083067	2346.95	-3.55236	0.463531	-7.6637	1.80647e-14	4.96257e-12	ENSG00000083067	TRPM3
ENSG00000107147	67.2084	2.01272	0.561599	3.58391	0.000338487	0.00920984	ENSG00000107147	KCNT1
ENSG00000185920	8828.14	1.7625	0.478712	3.68175	0.000231639	0.0067626	ENSG00000185920	PTCH1
ENSG00000106853	1379.9	2.39473	0.729639	3.28208	0.00103044	0.0227887	ENSG00000106853	PTGR1
ENSG00000136883	53.3041	-3.10223	1.01072	-3.06933	0.0021454	0.040461	ENSG00000136883	KIF12
ENSG00000137033	552.59	-12.4861	1.50596	-8.29114	1.12171e-16	4.12516e-14	ENSG00000137033	IL33
ENSG00000110148	118.899	-1.7297	0.470225	-3.67846	0.00023465	0.00682431	ENSG00000110148	CCKBR
ENSG00000110328	486.802	-1.73768	0.354415	-4.90296	9.44036e-07	6.40624e-05	ENSG00000110328	GALNT18
ENSG00000166405	1707.04	1.85425	0.605553	3.06207	0.00219809	0.0412159	ENSG00000166405	RIC3
ENSG00000130413	1330.17	1.14653	0.331058	3.46323	0.000533728	0.0134768	ENSG00000130413	STK33
ENSG00000254560	72.774	-2.92092	0.569746	-5.12671	2.94855e-07	2.28446e-05	ENSG00000254560	BBOX1-AS1
ENSG00000262655	1369.18	3.15436	0.762547	4.13661	3.52467e-05	0.00141547	ENSG00000262655	SPON1
ENSG00000086205	161.718	9.41321	1.56927	5.99848	1.99176e-09	2.32893e-07	ENSG00000086205	FOLH1
ENSG00000205213	3983.8	2.27675	0.610538	3.72909	0.000192173	0.00579596	ENSG00000205213	LGR4
ENSG00000135362	788.139	2.57458	0.713401	3.60888	0.00030752	0.00853093	ENSG00000135362	PRR5L
ENSG00000166016	2687.19	-1.20012	0.380902	-3.15073	0.00162863	0.0330083	ENSG00000166016	ABTB2
ENSG00000121690	88.6453	1.85618	0.607464	3.05561	0.002246	0.0419076	ENSG00000121690	DEPDC7
ENSG00000152270	1901.65	1.20522	0.347689	3.46636	0.000527553	0.0133356	ENSG00000152270	PDE3B
ENSG00000148942	150.778	-5.24917	0.590003	-8.89684	5.74569e-19	2.91128e-16	ENSG00000148942	SLC5A12
ENSG00000176697	65.6089	-2.45634	0.546113	-4.49786	6.8641e-06	0.000363129	ENSG00000176697	BDNF
ENSG00000251637	18.029	-7.54949	1.72164	-4.38504	1.15962e-05	0.000566177	ENSG00000251637	LINC02754
ENSG00000186895	42.9682	4.97478	1.532	3.24725	0.00116526	0.0253281	ENSG00000186895	FGF3
ENSG00000162344	323.474	4.65274	0.598001	7.78049	7.22451e-15	2.1393e-12	ENSG00000162344	FGF19
ENSG00000077616	1419.86	3.03701	0.522609	5.81126	6.20048e-09	6.76446e-07	ENSG00000077616	NAALAD2
ENSG00000086991	156.341	1.26908	0.414123	3.0645	0.00218033	0.0409503	ENSG00000086991	NOX4
ENSG00000270179	34.2467	2.13554	0.700823	3.04719	0.00230988	0.042841	ENSG00000270179
ENSG00000255282	17.85	-7.53815	1.7932	-4.20375	2.62534e-05	0.0011168	ENSG00000255282	WTAPP1
ENSG00000110660	222.19	2.66563	0.793469	3.35947	0.000780923	0.0182883	ENSG00000110660	SLC35F2
ENSG00000137672	452.924	-6.86268	0.833252	-8.23602	1.78034e-16	6.4434e-14	ENSG00000137672	TRPC6
ENSG00000110675	341.534	-2.42558	0.359468	-6.74769	1.50217e-11	2.55604e-09	ENSG00000110675	ELMOD1
ENSG00000198382	2938.01	-1.11356	0.298003	-3.73675	0.000186413	0.00565966	ENSG00000198382	UVRAG
ENSG00000254506	36.2751	-7.13516	1.72214	-4.14318	3.42521e-05	0.00138687	ENSG00000254506
ENSG00000150687	3171.94	2.56978	0.74919	3.43007	0.000603415	0.0148259	ENSG00000150687	PRSS23
ENSG00000186642	1565.68	-1.97781	0.566301	-3.49251	0.000478512	0.0122867	ENSG00000186642	PDE2A
ENSG00000154146	1138.56	-2.15567	0.447311	-4.81918	1.44151e-06	9.30695e-05	ENSG00000154146	NRGN
ENSG00000166250	461.702	-2.29931	0.559514	-4.10948	3.96546e-05	0.00155088	ENSG00000166250	CLMP
ENSG00000154134	4610.89	2.25936	0.438243	5.15549	2.52975e-07	1.99587e-05	ENSG00000154134	ROBO3
ENSG00000149571	1288.27	-2.47761	0.485508	-5.10312	3.34101e-07	2.57359e-05	ENSG00000149571	KIRREL3
ENSG00000110172	3845.48	1.22629	0.37323	3.28561	0.00101763	0.022549	ENSG00000110172	CHORDC1
ENSG00000165462	147.018	5.03346	1.48751	3.38381	0.000714874	0.0170144	ENSG00000165462	PHOX2A
ENSG00000148926	78.5872	2.94585	0.770335	3.82411	0.000131244	0.00421478	ENSG00000148926	ADM
ENSG00000179292	307.47	-1.47306	0.444739	-3.31219	0.000925694	0.0209185	ENSG00000179292	TMEM151A
ENSG00000254510	238.467	-1.85757	0.437647	-4.24445	2.19134e-05	0.000962713	ENSG00000254510
ENSG00000174576	127.302	-3.99668	0.745927	-5.358	8.41476e-08	7.35114e-06	ENSG00000174576	NPAS4
ENSG00000110195	151.446	-6.47325	0.927493	-6.9793	2.96656e-12	5.88178e-10	ENSG00000110195	FOLR1
ENSG00000149292	1023.31	1.67025	0.307354	5.43428	5.50186e-08	5.03807e-06	ENSG00000149292	TTC12
ENSG00000184743	363.989	-1.1181	0.368507	-3.03412	0.00241236	0.04418	ENSG00000184743	ATL3
ENSG00000182255	175.579	-3.48742	0.54885	-6.35405	2.09721e-10	2.91575e-08	ENSG00000182255	KCNA4
ENSG00000026508	56.1228	-2.71626	0.617099	-4.40166	1.07425e-05	0.000535515	ENSG00000026508	CD44
ENSG00000168056	2962.6	-1.71818	0.392852	-4.37362	1.22204e-05	0.000594699	ENSG00000168056	LTBP3
ENSG00000254489	108.866	-2.94215	0.783476	-3.75525	0.000173165	0.00534281	ENSG00000254489	MPPED2-AS1
ENSG00000185187	528.325	-1.36676	0.339818	-4.02203	5.76982e-05	0.00210929	ENSG00000185187	SIGIRR
ENSG00000254860	344.642	1.25523	0.406315	3.0893	0.0020063	0.0384095	ENSG00000254860	TMEM9B-AS1
ENSG00000205339	21471.1	1.35081	0.407251	3.31689	0.000910241	0.020796	ENSG00000205339	IPO7
ENSG00000110448	9.84033	-6.67939	1.9582	-3.41098	0.000647303	0.0157515	ENSG00000110448	CD5
ENSG00000168539	169.261	-6.77605	0.935017	-7.24698	4.26171e-13	9.62092e-11	ENSG00000168539	CHRM1
ENSG00000176485	349.756	2.96114	0.706208	4.19301	2.75272e-05	0.0011497	ENSG00000176485	PLAAT3
ENSG00000006611	22.7026	-4.2363	1.25232	-3.38277	0.000717591	0.0170439	ENSG00000006611	USH1C
ENSG00000166387	138.65	-2.93999	0.630033	-4.66641	3.06511e-06	0.000179941	ENSG00000166387	PPFIBP2
ENSG00000286948	17.9539	-7.53723	1.79595	-4.1968	2.70714e-05	0.00114044	ENSG00000286948
ENSG00000064309	7964.85	-1.59151	0.493706	-3.22359	0.00126595	0.0269262	ENSG00000064309	CDON
ENSG00000129757	5599.88	1.47323	0.488773	3.01414	0.0025771	0.046268	ENSG00000129757	CDKN1C
ENSG00000052850	32.5421	-4.21608	0.99138	-4.25273	2.11178e-05	0.000938608	ENSG00000052850	ALX4
ENSG00000023171	1651.74	-1.95678	0.474735	-4.12184	3.75861e-05	0.00148785	ENSG00000023171	GRAMD1B
ENSG00000183644	50.8702	-4.06756	0.976847	-4.16397	3.12759e-05	0.00128259	ENSG00000183644	HOATZ
ENSG00000137727	109.433	-2.76528	0.52486	-5.2686	1.3747e-07	1.13895e-05	ENSG00000137727	ARHGAP20
ENSG00000050165	7124.24	-1.76105	0.431987	-4.07662	4.56954e-05	0.001725	ENSG00000050165	DKK3
ENSG00000166435	709.082	1.92962	0.376419	5.12625	2.95564e-07	2.28446e-05	ENSG00000166435	XRRA1
ENSG00000065675	264.57	-1.81139	0.434544	-4.1685	3.06616e-05	0.00125967	ENSG00000065675	PRKCQ
ENSG00000236495	7.75562	-6.32984	1.99892	-3.16664	0.00154213	0.0316491	ENSG00000236495
ENSG00000165985	212.579	-2.88354	0.716764	-4.023	5.74617e-05	0.00210641	ENSG00000165985	C1QL3
ENSG00000099251	107.174	5.32619	0.764245	6.96922	3.18708e-12	6.26454e-10	ENSG00000099251	HSD17B7P2
ENSG00000148482	130.903	-7.39877	0.979967	-7.55001	4.35211e-14	1.12764e-11	ENSG00000148482	SLC39A12
ENSG00000187783	31.0004	-5.1753	1.23655	-4.18528	2.8481e-05	0.00118072	ENSG00000187783	TMEM72
ENSG00000077327	289.076	-2.45593	0.593936	-4.13501	3.54939e-05	0.00141982	ENSG00000077327	SPAG6
ENSG00000230417	61.1953	-2.87023	0.592204	-4.8467	1.25531e-06	8.2485e-05	ENSG00000230417	LINC00595
ENSG00000179774	87.1827	-1.78197	0.56715	-3.14198	0.00167809	0.0338629	ENSG00000179774	ATOH7
ENSG00000166321	114.702	2.05033	0.607902	3.3728	0.000744075	0.0175556	ENSG00000166321	NUDT13
ENSG00000026103	259.153	3.45255	0.867689	3.97901	6.92018e-05	0.00244631	ENSG00000026103	FAS
ENSG00000229404	47.6195	-4.72366	0.86747	-5.44533	5.17108e-08	4.75426e-06	ENSG00000229404	LINC00858
ENSG00000232229	98.387	7.77495	1.35495	5.73818	9.56994e-09	1.01965e-06	ENSG00000232229	LINC00865
ENSG00000283930	49.5597	4.19563	0.817271	5.13371	2.84084e-07	2.21828e-05	ENSG00000283930	PLD5P1
ENSG00000228065	212.664	-5.4325	0.673364	-8.0677	7.16327e-16	2.43776e-13	ENSG00000228065	LINC01515
ENSG00000226578	16.9482	7.61191	1.73333	4.39149	1.12577e-05	0.000552013	ENSG00000226578
ENSG00000231233	18.0118	-3.96146	1.13424	-3.4926	0.000478336	0.0122867	ENSG00000231233	CFAP58-DT
ENSG00000236514	10.4941	6.92221	1.87664	3.68862	0.000225475	0.0066422	ENSG00000236514
ENSG00000165507	86.771	-2.10584	0.563085	-3.73983	0.000184146	0.00559828	ENSG00000165507	DEPP1
ENSG00000107742	2473.11	-2.17902	0.326912	-6.66545	2.63863e-11	4.29739e-09	ENSG00000107742	SPOCK2
ENSG00000150594	1833.84	-4.50885	0.41188	-10.947	6.86899e-28	1.04413e-24	ENSG00000150594	ADRA2A
ENSG00000229544	148.983	3.03321	0.940704	3.22441	0.00126233	0.0268743	ENSG00000229544	NKX1-2
ENSG00000148826	153.42	3.6057	1.07468	3.35512	0.000793299	0.0184949	ENSG00000148826	NKX6-2
ENSG00000176769	142.456	-5.48947	0.60489	-9.07516	1.13509e-19	6.16216e-17	ENSG00000176769	TCERG1L
ENSG00000043591	15.8339	-4.37289	1.31992	-3.31298	0.000923066	0.0209012	ENSG00000043591	ADRB1
ENSG00000214279	223.419	1.6739	0.45416	3.68571	0.00022807	0.00669269	ENSG00000214279	SCART1
ENSG00000121898	144.51	-4.71975	0.610901	-7.72588	1.1108e-14	3.12682e-12	ENSG00000121898	CPXM2
ENSG00000170370	9228.97	-2.027	0.642625	-3.15426	0.00160907	0.0327282	ENSG00000170370	EMX2
ENSG00000065621	175.982	-2.23742	0.527138	-4.24446	2.19117e-05	0.000962713	ENSG00000065621	GSTO2
ENSG00000266852	18.3271	-7.57608	1.7821	-4.25121	2.12622e-05	0.000943189	ENSG00000266852	MIR4482
ENSG00000229116	7.48851	-6.28503	2.05929	-3.05204	0.00227288	0.0423349	ENSG00000229116
ENSG00000107562	561.804	-1.86313	0.575804	-3.2357	0.00121344	0.0261508	ENSG00000107562	CXCL12
ENSG00000138166	176.792	-1.87227	0.565132	-3.31297	0.000923096	0.0209012	ENSG00000138166	DUSP5
ENSG00000128805	261.354	2.08889	0.622239	3.35706	0.000787774	0.0184226	ENSG00000128805	ARHGAP22
ENSG00000264204	127.985	3.42908	0.54082	6.34052	2.28988e-10	3.16434e-08	ENSG00000264204	AGAP7P
ENSG00000231748	49.2835	-3.95933	1.21013	-3.27182	0.00106857	0.0235406	ENSG00000231748
ENSG00000236154	31.1221	4.7575	1.41972	3.35102	0.00080515	0.0186931	ENSG00000236154
ENSG00000189129	36.8052	3.47742	1.06692	3.25931	0.00111685	0.0243687	ENSG00000189129	PLAC9
ENSG00000165730	1750.57	-1.95147	0.572811	-3.40683	0.000657232	0.0159761	ENSG00000165730	STOX1
ENSG00000075891	194.454	3.5391	1.00676	3.51534	0.000439198	0.0114531	ENSG00000075891	PAX2
ENSG00000119922	27.398	-3.09444	0.851707	-3.63322	0.000279901	0.00791815	ENSG00000119922	IFIT2
ENSG00000198105	2180.7	9.39663	0.532282	17.6535	9.56767e-70	1.09076e-65	ENSG00000198105	ZNF248
ENSG00000120049	480.947	-1.13343	0.379929	-2.98327	0.0028519	0.0496783	ENSG00000120049	KCNIP2
ENSG00000151892	1124.24	2.24783	0.612531	3.66974	0.000242801	0.0070166	ENSG00000151892	GFRA1
ENSG00000198915	136.103	-2.70892	0.657388	-4.12073	3.77675e-05	0.00149244	ENSG00000198915	RASGEF1A
ENSG00000066468	13231.8	-1.15548	0.332151	-3.47878	0.000503702	0.012818	ENSG00000066468	FGFR2
ENSG00000130037	470.52	-2.62447	0.733703	-3.57702	0.000347536	0.009395	ENSG00000130037	KCNA5
ENSG00000111788	771.154	1.45789	0.368073	3.96087	7.46776e-05	0.00261154	ENSG00000111788
ENSG00000182993	240.691	1.21038	0.386015	3.13558	0.00171515	0.0343214	ENSG00000182993	C12orf60
ENSG00000060982	9908.84	1.27956	0.338045	3.78518	0.000153596	0.00480405	ENSG00000060982	BCAT1
ENSG00000008394	2326.31	3.00567	0.453927	6.62149	3.55606e-11	5.75048e-09	ENSG00000008394	MGST1
ENSG00000246705	786.379	-1.80526	0.341871	-5.28052	1.28816e-07	1.07195e-05	ENSG00000246705	H2AJ
ENSG00000255983	27.7159	-6.73379	1.57334	-4.27993	1.8695e-05	0.000850826	ENSG00000255983
ENSG00000011105	3204.27	-2.09691	0.346588	-6.05016	1.44706e-09	1.72745e-07	ENSG00000011105	TSPAN9
ENSG00000133687	1249.24	-2.21003	0.569664	-3.87953	0.000104659	0.00352485	ENSG00000133687	TMTC1
ENSG00000273853	48.4252	-2.98442	0.637252	-4.68327	2.82338e-06	0.000168523	ENSG00000273853
ENSG00000257588	26.444	-4.60776	1.11638	-4.12742	3.66853e-05	0.00145979	ENSG00000257588
ENSG00000167588	96.3121	-2.07881	0.575911	-3.60961	0.000306659	0.00852698	ENSG00000167588	GPD1
ENSG00000135472	2763.38	-1.52721	0.41034	-3.72182	0.000197791	0.0059418	ENSG00000135472	FAIM2
ENSG00000153233	175.845	-2.25223	0.525161	-4.28865	1.79758e-05	0.000824683	ENSG00000153233	PTPRR
ENSG00000172819	164.984	-3.3445	0.693269	-4.82425	1.40531e-06	9.10297e-05	ENSG00000172819	RARG
ENSG00000133636	264.608	-4.17485	0.664516	-6.28254	3.33075e-10	4.46732e-08	ENSG00000133636	NTS
ENSG00000079337	147.499	-2.33098	0.521185	-4.47246	7.73247e-06	0.00040253	ENSG00000079337	RAPGEF3
ENSG00000139318	704.76	1.20623	0.387778	3.11063	0.0018669	0.0364758	ENSG00000139318	DUSP6
ENSG00000258815	140.368	-5.19088	0.617276	-8.40933	4.12375e-17	1.59366e-14	ENSG00000258815	LINC02820
ENSG00000286056	14.798	-7.26881	1.98816	-3.65605	0.000256135	0.00735534	ENSG00000286056
ENSG00000238105	227.371	1.5339	0.490808	3.12526	0.0017765	0.0350702	ENSG00000238105	GOLGA2P5
ENSG00000183395	45.1979	-4.79469	1.17601	-4.07708	4.56053e-05	0.00172445	ENSG00000183395	PMCH
ENSG00000075035	700.091	-2.81502	0.57965	-4.85642	1.19529e-06	7.92259e-05	ENSG00000075035	WSCD2
ENSG00000111344	24.9674	-2.69843	0.802152	-3.36399	0.000768253	0.0180215	ENSG00000111344	RASAL1
ENSG00000251138	13.092	-7.08732	1.80158	-3.93396	8.35586e-05	0.00287798	ENSG00000251138	LINC02882
ENSG00000136014	962.185	1.23287	0.362524	3.4008	0.000671887	0.0162629	ENSG00000136014	USP44
ENSG00000185610	80.4597	5.17634	1.25369	4.12887	3.64549e-05	0.00145316	ENSG00000185610	DBX2
ENSG00000158023	182.606	-2.08554	0.436201	-4.78115	1.74295e-06	0.000110392	ENSG00000158023	CFAP251
ENSG00000111452	152.645	-1.86831	0.439534	-4.25065	2.1315e-05	0.000943694	ENSG00000111452	ADGRD1
ENSG00000189238	11.43	-6.88405	2.03143	-3.38877	0.000702061	0.0167796	ENSG00000189238	LINC00943
ENSG00000089250	183.758	-2.36117	0.646462	-3.65245	0.000259747	0.00743097	ENSG00000089250	NOS1
ENSG00000256542	37.9673	-3.09098	0.790575	-3.90978	9.23792e-05	0.00314379	ENSG00000256542
ENSG00000139370	873.833	-1.09692	0.328808	-3.33606	0.000849751	0.0195907	ENSG00000139370	SLC15A4
ENSG00000060709	1015.8	-2.01183	0.371446	-5.41622	6.08725e-08	5.4994e-06	ENSG00000060709	RIMBP2
ENSG00000256417	74.998	-6.59028	1.00486	-6.5584	5.43877e-11	8.26729e-09	ENSG00000256417
ENSG00000157782	108.212	-2.08901	0.567326	-3.6822	0.000231231	0.0067626	ENSG00000157782	CABP1
ENSG00000179520	439.302	-5.51405	0.52957	-10.4123	2.17827e-25	2.92157e-22	ENSG00000179520	SLC17A8
ENSG00000111262	320.251	-6.46137	0.544409	-11.8686	1.72344e-32	4.36625e-29	ENSG00000111262	KCNA1
ENSG00000173208	268.636	-3.1985	0.487062	-6.56693	5.13632e-11	7.85994e-09	ENSG00000173208	ABCD2
ENSG00000166159	171.159	-5.24603	0.761705	-6.88722	5.68921e-12	1.081e-09	ENSG00000166159	LRTM2
ENSG00000111087	381.167	2.52772	0.401822	6.29064	3.16168e-10	4.26565e-08	ENSG00000111087	GLI1
ENSG00000123329	64.9016	2.20315	0.697768	3.15743	0.00159169	0.0325782	ENSG00000123329	ARHGAP9
ENSG00000017427	104.709	-7.68591	1.19123	-6.45209	1.10319e-10	1.57212e-08	ENSG00000017427	IGF1
ENSG00000166148	79.3636	-4.7655	0.712081	-6.69236	2.19601e-11	3.65484e-09	ENSG00000166148	AVPR1A
ENSG00000166006	230.821	-2.12347	0.482456	-4.40137	1.07568e-05	0.000535515	ENSG00000166006	KCNC2
ENSG00000089692	181.929	1.41444	0.466248	3.03366	0.00241607	0.0441812	ENSG00000089692	LAG3
ENSG00000118971	9778.08	-1.19035	0.364	-3.2702	0.0010747	0.0236527	ENSG00000118971	CCND2
ENSG00000087494	35.9326	-3.13562	0.785613	-3.9913	6.57108e-05	0.00234105	ENSG00000087494	PTHLH
ENSG00000277945	58.6811	-2.67892	0.69882	-3.83349	0.000126337	0.00408597	ENSG00000277945
ENSG00000134531	66.2875	-2.11518	0.650775	-3.25025	0.00115304	0.0250864	ENSG00000134531	EMP1
ENSG00000172572	1047.49	-1.49243	0.453416	-3.29152	0.000996487	0.0222101	ENSG00000172572	PDE3A
ENSG00000135116	425.925	-1.98488	0.560937	-3.53851	0.000402387	0.0106067	ENSG00000135116	HRK
ENSG00000123349	316.922	1.27977	0.416866	3.06997	0.00214083	0.0404125	ENSG00000123349	PFDN5
ENSG00000255150	53.8048	-5.20208	1.11167	-4.67951	2.87561e-06	0.000171193	ENSG00000255150	EID3
ENSG00000129317	1167.93	-1.34626	0.336656	-3.99893	6.36299e-05	0.00228117	ENSG00000129317	PUS7L
ENSG00000177575	13.525	-7.13289	1.79005	-3.98474	6.75552e-05	0.00239302	ENSG00000177575	CD163
ENSG00000156076	54.197	-4.5251	0.778233	-5.81458	6.07851e-09	6.66327e-07	ENSG00000156076	WIF1
ENSG00000279455	7.79969	-6.34027	1.99689	-3.17507	0.001498	0.0310226	ENSG00000279455
ENSG00000256258	9.47474	-6.62244	1.92521	-3.43985	0.000582032	0.0143936	ENSG00000256258
ENSG00000072041	2102.4	-1.25284	0.376117	-3.33099	0.000865366	0.0199104	ENSG00000072041	SLC6A15
ENSG00000165899	46.1885	-1.90758	0.608728	-3.13371	0.00172613	0.0344194	ENSG00000165899	OTOGL
ENSG00000134538	89.6319	-9.85992	1.55993	-6.32075	2.60303e-10	3.554e-08	ENSG00000134538	SLCO1B1
ENSG00000121351	102.155	-6.56616	0.949295	-6.91688	4.61701e-12	8.99765e-10	ENSG00000121351	IAPP
ENSG00000239335	40.8391	5.85612	1.05368	5.55777	2.73236e-08	2.67422e-06	ENSG00000239335	LLPH-DT
ENSG00000155957	849.392	1.33287	0.344313	3.87111	0.000108341	0.00361131	ENSG00000155957	TMBIM4
ENSG00000121749	2536.58	1.24498	0.346912	3.58874	0.000332282	0.00910621	ENSG00000121749	TBC1D15
ENSG00000139289	6371.14	-2.24619	0.494259	-4.54457	5.50485e-06	0.000299561	ENSG00000139289	PHLDA1
ENSG00000261308	1615.26	2.46819	0.601246	4.10512	4.04097e-05	0.00157232	ENSG00000261308	FIGNL2
ENSG00000185664	1190.97	3.66563	1.05225	3.4836	0.000494709	0.0126342	ENSG00000185664	PMEL
ENSG00000186710	52.8098	-2.23585	0.718121	-3.11348	0.00184895	0.0362182	ENSG00000186710	CFAP73
ENSG00000181234	381.59	-6.83542	0.822543	-8.31011	9.56136e-17	3.57391e-14	ENSG00000181234	TMEM132C
ENSG00000084453	232.132	-2.61257	0.455807	-5.73174	9.94038e-09	1.05419e-06	ENSG00000084453	SLCO1A2
ENSG00000120675	403.072	3.929	0.40638	9.6683	4.11138e-22	3.47198e-19	ENSG00000120675	DNAJC15
ENSG00000132975	650.974	-3.78527	0.819724	-4.61773	3.87954e-06	0.000219497	ENSG00000132975	GPR12
ENSG00000287460	42.0608	-8.7709	1.58796	-5.52336	3.32578e-08	3.19963e-06	ENSG00000287460
ENSG00000133110	29.2617	-2.84148	0.895824	-3.17192	0.00151437	0.0312198	ENSG00000133110	POSTN
ENSG00000133116	28.8022	-3.97931	0.989712	-4.02067	5.80321e-05	0.00211711	ENSG00000133116	KL
ENSG00000136111	933.35	1.61282	0.511768	3.15147	0.00162452	0.0329544	ENSG00000136111	TBC1D4
ENSG00000242715	48.5037	1.84067	0.59477	3.09476	0.00196975	0.0379969	ENSG00000242715	CCDC169
ENSG00000179813	74.6176	-8.14837	1.5165	-5.37314	7.7378e-08	6.83835e-06	ENSG00000179813	FAM216B
ENSG00000234685	221.771	-1.20101	0.394255	-3.04628	0.00231692	0.042841	ENSG00000234685	NUS1P2
ENSG00000214455	284.776	-3.39129	0.553885	-6.12273	9.1986e-10	1.13372e-07	ENSG00000214455	RCN1P2
ENSG00000102445	63.4219	3.11154	0.779489	3.99177	6.55809e-05	0.00234008	ENSG00000102445	RUBCNL
ENSG00000180660	2305.87	-2.39915	0.521945	-4.59657	4.29505e-06	0.000239441	ENSG00000180660	MAB21L1
ENSG00000197168	73.2866	-2.40621	0.799878	-3.00823	0.00262778	0.0469561	ENSG00000197168	NEK5
ENSG00000186047	166.073	1.35895	0.439818	3.08979	0.00200296	0.0383778	ENSG00000186047	DLEU7
ENSG00000088387	417.913	-1.75068	0.488882	-3.58097	0.000342315	0.00927425	ENSG00000088387	DOCK9
ENSG00000136114	206.683	-3.68066	0.736854	-4.9951	5.88067e-07	4.21651e-05	ENSG00000136114	THSD1
ENSG00000100890	560.937	1.04112	0.335228	3.10569	0.00189836	0.0369325	ENSG00000100890	PRORP
ENSG00000183032	202.616	1.43663	0.398438	3.60564	0.000311379	0.00859535	ENSG00000183032	SLC25A21
ENSG00000258636	226.076	2.02247	0.524798	3.8538	0.000116297	0.00381536	ENSG00000258636
ENSG00000258932	18.2961	-7.56829	1.71456	-4.41412	1.01422e-05	0.000512755	ENSG00000258932
ENSG00000087303	340.215	-2.86846	0.650838	-4.40733	1.04654e-05	0.000524443	ENSG00000087303	NID2
ENSG00000126785	123.093	-2.08995	0.588588	-3.55079	0.000384078	0.0101948	ENSG00000126785	RHOJ
ENSG00000179841	558.928	-1.39113	0.44793	-3.10569	0.00189838	0.0369325	ENSG00000179841	AKAP5
ENSG00000258743	82.024	-4.00134	0.633048	-6.32076	2.60286e-10	3.554e-08	ENSG00000258743	LINC02301
ENSG00000170345	268.715	-2.11138	0.580795	-3.63534	0.000277617	0.00786329	ENSG00000170345	FOS
ENSG00000125378	173.949	-3.77919	0.687832	-5.49434	3.92164e-08	3.71026e-06	ENSG00000125378	BMP4
ENSG00000286123	20.8505	-4.03774	1.18182	-3.41654	0.000634231	0.0155162	ENSG00000286123
ENSG00000119707	14934.2	1.08992	0.309217	3.52479	0.000423823	0.0111332	ENSG00000119707	RBM25
ENSG00000258498	857.467	3.55836	0.673323	5.28478	1.25856e-07	1.05115e-05	ENSG00000258498	DIO3OS
ENSG00000246223	23.484	-6.50924	1.86411	-3.49188	0.000479631	0.0123015	ENSG00000246223	LINC01550
ENSG00000092068	1189.76	-2.98191	0.440837	-6.7642	1.34051e-11	2.31552e-09	ENSG00000092068	SLC7A8
ENSG00000092054	249.314	-1.95461	0.43368	-4.50704	6.57387e-06	0.000351032	ENSG00000092054	MYH7
ENSG00000185215	286.321	-1.9555	0.623378	-3.13693	0.00170726	0.0342971	ENSG00000185215	TNFAIP2
ENSG00000185559	15682.9	3.38713	0.768933	4.40498	1.05794e-05	0.000528992	ENSG00000185559	DLK1
ENSG00000214548	76.7544	3.28418	0.73587	4.463	8.08219e-06	0.000418823	ENSG00000214548	MEG3
ENSG00000100918	1096.85	-4.57065	0.62687	-7.29122	3.07156e-13	7.29527e-11	ENSG00000100918	REC8
ENSG00000140090	45.5789	-3.588	0.873249	-4.10879	3.97737e-05	0.00155288	ENSG00000140090	SLC24A4
ENSG00000140022	806.215	-1.66509	0.352586	-4.7225	2.32967e-06	0.000143177	ENSG00000140022	STON2
ENSG00000229415	471.115	25.0575	4.78486	5.23683	1.63361e-07	1.33029e-05	ENSG00000229415	SFTA3
ENSG00000258701	184.84	1.92641	0.498002	3.86827	0.00010961	0.00364317	ENSG00000258701	LINC00638
ENSG00000259110	9.50847	-6.62504	1.9098	-3.46897	0.00052246	0.0132362	ENSG00000259110	LINC02304
ENSG00000168348	232.113	1.32976	0.368721	3.60642	0.00031045	0.00859535	ENSG00000168348	INSM2
ENSG00000198133	446.506	-2.02886	0.509003	-3.98594	6.72127e-05	0.0023871	ENSG00000198133	TMEM229B
ENSG00000070182	628.324	-2.78721	0.719525	-3.87368	0.000107206	0.003598	ENSG00000070182	SPTB
ENSG00000185070	2738.76	-1.92713	0.61067	-3.15576	0.00160081	0.0326294	ENSG00000185070	FLRT2
ENSG00000100836	4519.02	0.912377	0.301214	3.029	0.00245369	0.04465	ENSG00000100836	PABPN1
ENSG00000126803	58.1393	-2.08528	0.615092	-3.39019	0.000698439	0.0167318	ENSG00000126803	HSPA2
ENSG00000100884	50.0654	-2.25787	0.664446	-3.39812	0.000678499	0.0163882	ENSG00000100884	CPNE6
ENSG00000259905	56.9801	1.99183	0.625571	3.18401	0.00145248	0.0302881	ENSG00000259905	PWRN1
ENSG00000276550	3370.83	1.91647	0.293851	6.5219	6.94209e-11	1.0212e-08	ENSG00000276550	HERC2P2
ENSG00000186297	717.354	-2.69398	0.348514	-7.72992	1.07613e-14	3.0671e-12	ENSG00000186297	GABRA5
ENSG00000180229	111.884	1.52785	0.437244	3.49428	0.000475336	0.0122465	ENSG00000180229	HERC2P3
ENSG00000137843	634.528	-2.66489	0.739085	-3.60566	0.000311364	0.00859535	ENSG00000137843	PAK6
ENSG00000104044	277.492	-1.64204	0.484409	-3.38977	0.000699511	0.0167361	ENSG00000104044	OCA2
ENSG00000274253	87.0249	2.79228	0.917987	3.04174	0.00235217	0.0432864	ENSG00000274253
ENSG00000128965	689.509	-1.31595	0.338037	-3.89291	9.90473e-05	0.00335071	ENSG00000128965	CHAC1
ENSG00000172575	2920.28	-4.20694	0.577229	-7.28817	3.142e-13	7.38564e-11	ENSG00000172575	RASGRP1
ENSG00000074410	2283.52	-3.33685	0.709396	-4.70378	2.55388e-06	0.000154459	ENSG00000074410	CA12
ENSG00000103599	199.869	1.34057	0.394841	3.39521	0.000685769	0.0165189	ENSG00000103599	IQCH
ENSG00000129009	64.0729	-3.54493	0.816003	-4.34426	1.39747e-05	0.000663827	ENSG00000129009	ISLR
ENSG00000166839	283.873	-1.23132	0.371262	-3.31658	0.000911259	0.0207984	ENSG00000166839	ANKDD1A
ENSG00000138587	162.874	-2.59949	0.639895	-4.06236	4.85787e-05	0.00181318	ENSG00000138587	MNS1
ENSG00000188549	90.3828	-3.50916	0.771952	-4.54583	5.4719e-06	0.00029848	ENSG00000188549	CCDC9B
ENSG00000276278	41.4527	2.49998	0.75404	3.31545	0.000914955	0.0208619	ENSG00000276278
ENSG00000259692	360.464	-2.36431	0.49554	-4.77118	1.83146e-06	0.000115676	ENSG00000259692
ENSG00000174498	27174.9	1.76698	0.552868	3.19603	0.00139334	0.0291731	ENSG00000174498	IGDCC3
ENSG00000275120	92.2064	1.51964	0.458957	3.31106	0.000929428	0.0209821	ENSG00000275120
ENSG00000166415	129.219	-2.96924	0.819948	-3.62125	0.00029318	0.00821229	ENSG00000166415	WDR72
ENSG00000103888	103.135	-4.90674	0.993047	-4.9411	7.76849e-07	5.38387e-05	ENSG00000103888	CEMIP
ENSG00000117971	307.954	-2.05172	0.603403	-3.40024	0.000673257	0.0162788	ENSG00000117971	CHRNB4
ENSG00000230373	92.9724	2.0207	0.528615	3.82264	0.000132031	0.00422815	ENSG00000230373	GOLGA6L5P
ENSG00000166831	876.263	1.75126	0.511491	3.42384	0.000617436	0.0151541	ENSG00000166831	RBPMS2
ENSG00000140287	387.542	2.24201	0.707688	3.16807	0.00153453	0.0315315	ENSG00000140287	HDC
ENSG00000185594	24.6535	-5.41059	1.64559	-3.28794	0.00100925	0.0224506	ENSG00000185594	SPATA8
ENSG00000259527	15.0543	-5.85977	1.81901	-3.2214	0.00127565	0.027082	ENSG00000259527	LINC00052
ENSG00000182253	594.213	-1.16722	0.355195	-3.28615	0.00101567	0.022536	ENSG00000182253	SYNM
ENSG00000259485	112.715	-2.34528	0.624716	-3.75415	0.000173931	0.0053592	ENSG00000259485	LINC02253
ENSG00000223509	99.759	-2.53343	0.51304	-4.93807	7.88987e-07	5.45142e-05	ENSG00000223509
ENSG00000259964	195.168	-2.99119	0.780163	-3.83406	0.000126046	0.00408234	ENSG00000259964	THSD4-AS1
ENSG00000186417	137.128	-1.6964	0.52334	-3.24148	0.0011891	0.0257237	ENSG00000186417	GLDN
ENSG00000242028	117.275	1.50311	0.481837	3.11953	0.00181138	0.0355948	ENSG00000242028	HYPK
ENSG00000168970	669.687	1.2914	0.422563	3.05612	0.00224225	0.0418719	ENSG00000168970	JMJD7-PLA2G4B
ENSG00000136371	148.003	2.19099	0.483583	4.53073	5.87792e-06	0.000317589	ENSG00000136371	MTHFS
ENSG00000274383	110.915	1.43732	0.475666	3.02169	0.00251364	0.0454508	ENSG00000274383
ENSG00000137819	24.2652	-2.74179	0.821505	-3.33752	0.000845306	0.0195079	ENSG00000137819	PAQR5
ENSG00000058335	876.159	-3.68332	0.355246	-10.3684	3.454e-25	4.06082e-22	ENSG00000058335	RASGRF1
ENSG00000140285	142.478	2.86374	0.707535	4.04749	5.17699e-05	0.00191936	ENSG00000140285	FGF7
ENSG00000185518	52.5421	-3.37815	0.747185	-4.52117	6.14988e-06	0.000329937	ENSG00000185518	SV2B
ENSG00000128849	185.169	-1.97912	0.642733	-3.07922	0.00207543	0.0393694	ENSG00000128849	CGNL1
ENSG00000154227	18.8904	-3.7139	1.10838	-3.35076	0.000805902	0.0186931	ENSG00000154227	CERS3
ENSG00000243708	59.7484	1.85809	0.561502	3.30915	0.000935804	0.0211051	ENSG00000243708	PLA2G4B
ENSG00000137871	695.569	3.83892	0.400943	9.57473	1.02119e-21	7.51105e-19	ENSG00000137871	ZNF280D
ENSG00000169856	250.295	1.6588	0.544571	3.04607	0.00231857	0.042841	ENSG00000169856	ONECUT1
ENSG00000140403	142.966	-3.92799	0.711509	-5.52064	3.3776e-08	3.23582e-06	ENSG00000140403	DNAJA4
ENSG00000137766	99.1819	-6.29742	0.859289	-7.32864	2.32502e-13	5.63966e-11	ENSG00000137766	UNC13C
ENSG00000167964	253.89	-2.06662	0.516348	-4.00238	6.27088e-05	0.00225169	ENSG00000167964	RAB26
ENSG00000260132	38.1445	2.25066	0.696387	3.23191	0.00122965	0.0264254	ENSG00000260132
ENSG00000182601	467.182	-2.06516	0.572659	-3.60627	0.000310627	0.00859535	ENSG00000182601	HS3ST4
ENSG00000197302	1590.71	1.16168	0.305448	3.80321	0.000142834	0.00449829	ENSG00000197302	ZNF720
ENSG00000237515	509.996	-2.2867	0.408403	-5.59911	2.15454e-08	2.16413e-06	ENSG00000237515	SHISA9
ENSG00000175267	85.222	-2.92322	0.538742	-5.42601	5.76264e-08	5.25576e-06	ENSG00000175267	VWA3A
ENSG00000169181	117.936	-1.4006	0.44586	-3.14134	0.00168175	0.0339042	ENSG00000169181	GSG1L
ENSG00000234719	96.8316	-5.50574	0.697328	-7.89548	2.8919e-15	8.79176e-13	ENSG00000234719	NPIPB2
ENSG00000087253	164.397	-1.61122	0.514602	-3.13101	0.00174206	0.034616	ENSG00000087253	LPCAT2
ENSG00000172137	1627.53	-2.16138	0.5848	-3.69593	0.000219081	0.00650424	ENSG00000172137	CALB2
ENSG00000140945	311.333	-2.40852	0.525426	-4.58394	4.56305e-06	0.00025253	ENSG00000140945	CDH13
ENSG00000157322	105.469	3.17095	0.76548	4.14243	3.43648e-05	0.00138687	ENSG00000157322	CLEC18A
ENSG00000140968	25.2632	4.70017	1.10715	4.24527	2.18326e-05	0.000962713	ENSG00000140968	IRF8
ENSG00000086696	48.9149	-3.79393	1.23732	-3.06625	0.0021676	0.0408122	ENSG00000086696	HSD17B2
ENSG00000125148	554.986	-1.44403	0.447449	-3.22725	0.00124986	0.0266587	ENSG00000125148	MT2A
ENSG00000259807	20.522	-4.69421	1.27375	-3.68533	0.000228403	0.00669385	ENSG00000259807
ENSG00000198848	29.3585	3.95634	1.0609	3.72923	0.000192065	0.00579596	ENSG00000198848	CES1
ENSG00000087250	288.165	-3.14873	0.505365	-6.2306	4.64664e-10	6.05417e-08	ENSG00000087250	MT3
ENSG00000159387	176.496	4.50501	1.24197	3.62732	0.000286374	0.00806125	ENSG00000159387	IRX6
ENSG00000188897	507.389	2.73119	0.475057	5.74917	8.96826e-09	9.60024e-07	ENSG00000188897
ENSG00000274220	84.1789	-2.94505	0.581107	-5.06801	4.01998e-07	3.03509e-05	ENSG00000274220
ENSG00000261613	19.3051	6.36283	1.64087	3.87771	0.000105443	0.00354602	ENSG00000261613
ENSG00000158792	953.279	-0.982016	0.308406	-3.18416	0.00145173	0.0302881	ENSG00000158792	SPATA2L
ENSG00000227827	90.0304	3.1819	0.513438	6.19725	5.74583e-10	7.31903e-08	ENSG00000227827	PKD1P2
ENSG00000102924	1401.34	-1.69566	0.514661	-3.29471	0.000985236	0.0220023	ENSG00000102924	CBLN1
ENSG00000229917	32.2791	5.51279	1.0737	5.13441	2.83034e-07	2.21768e-05	ENSG00000229917	RPL7P46
ENSG00000162039	20.7932	-7.7514	1.70007	-4.55946	5.12853e-06	0.000281095	ENSG00000162039	MEIOB
ENSG00000277639	92.7783	-4.3263	1.05138	-4.11489	3.8737e-05	0.00152021	ENSG00000277639
ENSG00000166869	13.0937	-4.67541	1.46131	-3.19946	0.00137683	0.0288822	ENSG00000166869	CHP2
ENSG00000006116	74.4455	-2.06237	0.540269	-3.8173	0.000134918	0.00431454	ENSG00000006116	CACNG3
ENSG00000182685	403.411	1.12855	0.360099	3.13399	0.00172444	0.0344194	ENSG00000182685	BRICD5
ENSG00000078328	2128.79	-2.56489	0.600774	-4.2693	1.96084e-05	0.00088533	ENSG00000078328	RBFOX1
ENSG00000185864	258.525	-1.39513	0.378013	-3.69068	0.000223654	0.00660561	ENSG00000185864	NPIPB4
ENSG00000167858	125.619	-3.36968	0.785719	-4.28866	1.79757e-05	0.000824683	ENSG00000167858	TEKT1
ENSG00000272636	3182.45	-2.31541	0.541772	-4.27378	1.92185e-05	0.000869446	ENSG00000272636	DOC2B
ENSG00000180787	870.734	-7.86127	0.594687	-13.2192	6.80029e-40	3.10107e-36	ENSG00000180787	ZFP3
ENSG00000181350	622.131	-1.36809	0.35323	-3.8731	0.000107462	0.003598	ENSG00000181350	LRRC75A
ENSG00000176658	763.063	-1.14153	0.358709	-3.18232	0.001461	0.03039	ENSG00000176658	MYO1D
ENSG00000265574	33.2526	-4.24792	0.995355	-4.26775	1.97458e-05	0.000888409	ENSG00000265574	WDR45BP1
ENSG00000171532	2282.01	-8.30194	0.702266	-11.8216	3.01762e-32	6.88048e-29	ENSG00000171532	NEUROD2
ENSG00000263535	32.6545	3.24846	0.843167	3.85269	0.000116826	0.00382721	ENSG00000263535	AK4P1
ENSG00000005102	51.6688	-3.87663	1.25869	-3.0799	0.0020707	0.0393124	ENSG00000005102	MEOX1
ENSG00000170689	213.023	9.87669	3.1519	3.13357	0.00172693	0.0344194	ENSG00000170689	HOXB9
ENSG00000188825	102.594	-2.82644	0.624925	-4.52284	6.10149e-06	0.000328572	ENSG00000188825	LINC00910
ENSG00000234494	45.1921	2.85205	0.765894	3.72382	0.000196232	0.00590275	ENSG00000234494	SP2-AS1
ENSG00000285668	19.6491	-6.23789	1.63877	-3.80644	0.000140981	0.0044584	ENSG00000285668
ENSG00000108465	2273.78	1.32408	0.44215	2.99463	0.00274775	0.048567	ENSG00000108465	CDK5RAP3
ENSG00000173714	309.054	-3.30257	0.666564	-4.95461	7.24761e-07	5.0691e-05	ENSG00000173714	WFIKKN2
ENSG00000263142	44.1451	3.89346	0.714512	5.44912	5.06192e-08	4.67275e-06	ENSG00000263142	LRRC37A17P
ENSG00000180616	1532.35	-2.85099	0.726275	-3.9255	8.65494e-05	0.00296754	ENSG00000180616	SSTR2
ENSG00000006283	1190.95	-1.29982	0.393198	-3.30576	0.000947202	0.021299	ENSG00000006283	CACNA1G
ENSG00000266066	31.0982	2.80274	0.764778	3.66478	0.000247548	0.00714472	ENSG00000266066	POLRMTP1
ENSG00000171246	1510.57	-2.34824	0.741243	-3.16798	0.00153502	0.0315315	ENSG00000171246	NPTX1
ENSG00000262580	122.181	2.09729	0.560462	3.74207	0.000182514	0.0055635	ENSG00000262580
ENSG00000212719	2311.18	8.86541	0.47939	18.4931	2.34704e-76	5.3515e-72	ENSG00000212719	LINC02693
ENSG00000266967	132.936	1.32412	0.440025	3.0092	0.00261934	0.046871	ENSG00000266967	AARSD1
ENSG00000108932	172.855	-1.73382	0.45455	-3.81436	0.000136535	0.00434189	ENSG00000108932	SLC16A6
ENSG00000129194	136.862	-3.64683	0.515081	-7.08012	1.44028e-12	3.04071e-10	ENSG00000129194	SOX15
ENSG00000129214	127.793	2.83117	0.754882	3.75048	0.000176493	0.00543081	ENSG00000129214	SHBG
ENSG00000185294	14.4953	-3.30225	1.10444	-2.98998	0.00278999	0.0490853	ENSG00000185294	SPPL2C
ENSG00000214401	110.479	-2.0701	0.529214	-3.91164	9.16707e-05	0.00312434	ENSG00000214401	KANSL1-AS1
ENSG00000262877	923.171	1.54187	0.480598	3.20822	0.00133557	0.0281186	ENSG00000262877
ENSG00000181291	859.65	-2.64069	0.625838	-4.21944	2.44908e-05	0.0010576	ENSG00000181291	TMEM132E
ENSG00000108439	368.971	2.13766	0.532436	4.01487	5.94786e-05	0.00216295	ENSG00000108439	PNPO
ENSG00000161960	568.986	1.55357	0.500569	3.10361	0.00191174	0.0371291	ENSG00000161960	EIF4A1
ENSG00000065320	6166.87	2.3386	0.608342	3.84421	0.000120939	0.00393185	ENSG00000065320	NTN1
ENSG00000166596	94.6897	-2.62895	0.555017	-4.7367	2.17222e-06	0.000135325	ENSG00000166596	CFAP52
ENSG00000166482	658.501	-4.05042	0.977635	-4.14308	3.42677e-05	0.00138687	ENSG00000166482	MFAP4
ENSG00000167889	3419.67	-1.18969	0.396614	-2.99962	0.00270314	0.0478278	ENSG00000167889	MGAT5B
ENSG00000108255	114.855	3.71405	1.23321	3.01169	0.002598	0.0465659	ENSG00000108255	CRYBA1
ENSG00000238083	298.846	-1.66721	0.476098	-3.50182	0.00046209	0.011953	ENSG00000238083	LRRC37A2
ENSG00000267365	51.7178	-1.89632	0.634996	-2.98635	0.0028233	0.0494424	ENSG00000267365	KCNJ2-AS1
ENSG00000185924	807.32	-1.63858	0.541138	-3.02803	0.00246156	0.0447575	ENSG00000185924	RTN4RL1
ENSG00000205710	111.06	-2.64853	0.512778	-5.16505	2.40369e-07	1.90301e-05	ENSG00000205710	C17orf107
ENSG00000177469	139.463	-2.66844	0.633511	-4.21214	2.52958e-05	0.00108812	ENSG00000177469	CAVIN1
ENSG00000007237	4069.62	-1.83515	0.58831	-3.11936	0.00181245	0.0355948	ENSG00000007237	GAS7
ENSG00000224383	208.319	-2.1261	0.422468	-5.03258	4.83924e-07	3.53652e-05	ENSG00000224383	PRR29
ENSG00000226137	6268.26	-1.12158	0.352024	-3.1861	0.00144205	0.0301376	ENSG00000226137	BAIAP2-DT
ENSG00000161513	1716.2	1.85205	0.591012	3.13369	0.00172624	0.0344194	ENSG00000161513	FDXR
ENSG00000176155	3205.41	1.26882	0.346499	3.66184	0.00025041	0.00721819	ENSG00000176155	CCDC57
ENSG00000167281	997.906	-2.11223	0.359103	-5.88196	4.05442e-09	4.53161e-07	ENSG00000167281	RBFOX3
ENSG00000174292	70.3673	-1.85626	0.609151	-3.0473	0.00230911	0.042841	ENSG00000174292	TNK1
ENSG00000079101	284.363	-2.97884	0.444076	-6.70795	1.97382e-11	3.3092e-09	ENSG00000079101	CLUL1
ENSG00000158270	835.266	-4.12849	0.485934	-8.49598	1.96264e-17	7.8509e-15	ENSG00000158270	COLEC12
ENSG00000266456	36.6928	-2.71259	0.68745	-3.94588	7.95081e-05	0.00275024	ENSG00000266456
ENSG00000206432	1555.08	1.15913	0.334341	3.4669	0.0005265	0.0133238	ENSG00000206432	TMEM200C
ENSG00000266242	7.89189	6.51466	2.02856	3.21147	0.00132056	0.0278796	ENSG00000266242	GRAMD4P7
ENSG00000180777	18.18	7.71964	1.98595	3.88714	0.000101434	0.00342638	ENSG00000180777	ANKRD30B
ENSG00000263551	37.2481	-3.46366	0.746369	-4.64068	3.47263e-06	0.000199948	ENSG00000263551
ENSG00000167315	3834.91	1.42362	0.318661	4.46751	7.91348e-06	0.000411014	ENSG00000167315	ACAA2
ENSG00000186481	66.851	9.59296	1.55002	6.18892	6.05784e-10	7.6736e-08	ENSG00000186481	ANKRD20A5P
ENSG00000270112	82.9791	-2.43163	0.808116	-3.00902	0.00262096	0.046871	ENSG00000270112	ST8SIA5-DT
ENSG00000267284	71.319	-3.70008	0.609846	-6.06723	1.30131e-09	1.56991e-07	ENSG00000267284
ENSG00000286593	14.7911	7.41769	1.7699	4.19102	2.77702e-05	0.00115545	ENSG00000286593
ENSG00000166845	1199.25	1.37105	0.398283	3.44241	0.000576562	0.0142893	ENSG00000166845	C18orf54
ENSG00000267327	166.923	-2.7524	0.467252	-5.89061	3.84781e-09	4.34327e-07	ENSG00000267327
ENSG00000177511	770.894	2.48646	0.716665	3.46949	0.000521454	0.0132254	ENSG00000177511	ST8SIA3
ENSG00000176641	482.327	1.42177	0.429979	3.30659	0.000944383	0.0212565	ENSG00000176641	RNF152
ENSG00000266335	18.3965	2.98944	0.941682	3.17457	0.00150058	0.0310479	ENSG00000266335
ENSG00000091164	7459.28	1.43703	0.341711	4.2054	2.60616e-05	0.00111071	ENSG00000091164	TXNL1
ENSG00000082212	3861.06	1.41101	0.302994	4.6569	3.21005e-06	0.000186715	ENSG00000082212	ME2
ENSG00000141642	646.307	1.16472	0.321092	3.62738	0.000286306	0.00806125	ENSG00000141642	ELAC1
ENSG00000141664	939.716	1.03801	0.344267	3.01512	0.00256874	0.0462223	ENSG00000141664	ZCCHC2
ENSG00000166562	3311.49	1.37736	0.341582	4.0323	5.52334e-05	0.00203125	ENSG00000166562	SEC11C
ENSG00000166479	3961.41	1.57022	0.334	4.70125	2.58573e-06	0.00015556	ENSG00000166479	TMX3
ENSG00000101542	1150.85	1.94735	0.600826	3.24112	0.00119062	0.025732	ENSG00000101542	CDH20
ENSG00000074695	2951	1.50295	0.360298	4.17143	3.027e-05	0.00124808	ENSG00000074695	LMAN1
ENSG00000267313	753.026	-2.03058	0.479234	-4.23713	2.26397e-05	0.000990803	ENSG00000267313
ENSG00000264693	10.929	-5.38288	1.76382	-3.05184	0.00227447	0.0423349	ENSG00000264693
ENSG00000134438	81.9163	2.12879	0.616275	3.45429	0.000551746	0.0137943	ENSG00000134438	RAX
ENSG00000264015	43.7756	-3.23763	0.70526	-4.59069	4.41773e-06	0.000245082	ENSG00000264015
ENSG00000197563	1064.16	1.20179	0.378162	3.17798	0.00148305	0.0307688	ENSG00000197563	PIGN
ENSG00000075643	333.258	-1.25879	0.413715	-3.04266	0.00234499	0.0431891	ENSG00000075643	MOCOS
ENSG00000150656	52.3748	2.19149	0.708604	3.09268	0.00198356	0.0381986	ENSG00000150656	CNDP1
ENSG00000166401	210.097	1.13143	0.376187	3.00763	0.00263293	0.0469746	ENSG00000166401	SERPINB8
ENSG00000287248	55.2831	-2.30043	0.603481	-3.81194	0.000137879	0.00437245	ENSG00000287248
ENSG00000141646	5405.38	0.899188	0.290998	3.09002	0.00200145	0.0383778	ENSG00000141646	SMAD4
ENSG00000119547	1084.14	2.14155	0.455266	4.70394	2.55186e-06	0.000154459	ENSG00000119547	ONECUT2
ENSG00000134440	11849.1	1.25694	0.346977	3.62254	0.00029173	0.00818171	ENSG00000134440	NARS1
ENSG00000267787	118.706	1.34974	0.441346	3.05823	0.00222648	0.0416456	ENSG00000267787
ENSG00000172175	1366.62	0.969484	0.322439	3.00672	0.00264079	0.0470051	ENSG00000172175	MALT1
ENSG00000173482	2594.91	-1.05588	0.303104	-3.48355	0.000494816	0.0126342	ENSG00000173482	PTPRM
ENSG00000101638	1631.02	-2.73493	0.666916	-4.10086	4.11622e-05	0.00159615	ENSG00000101638	ST8SIA5
ENSG00000179981	4054.77	-2.18624	0.598404	-3.65345	0.000258737	0.00741137	ENSG00000179981	TSHZ1
ENSG00000170677	2238.91	1.28497	0.312904	4.10658	4.01567e-05	0.00156515	ENSG00000170677	SOCS6
ENSG00000141449	2154.57	3.23582	0.499326	6.48037	9.1498e-11	1.32041e-08	ENSG00000141449	GREB1L
ENSG00000119537	2179.46	0.989925	0.30681	3.2265	0.00125313	0.0267033	ENSG00000119537	KDSR
ENSG00000131196	219.524	-1.52303	0.441388	-3.45055	0.000559447	0.0139305	ENSG00000131196	NFATC1
ENSG00000053747	197.794	-2.53698	0.509313	-4.98118	6.31977e-07	4.48901e-05	ENSG00000053747	LAMA3
ENSG00000141404	2771.09	-1.23506	0.320824	-3.84965	0.000118286	0.00386394	ENSG00000141404	GNAL
ENSG00000167210	16.3133	-3.99671	1.2943	-3.08792	0.00201561	0.038523	ENSG00000167210	LOXHD1
ENSG00000176225	1547.32	1.29873	0.3046	4.26371	2.01059e-05	0.000902432	ENSG00000176225	RTTN
ENSG00000082397	3477.73	-1.69314	0.38561	-4.39082	1.12924e-05	0.00055253	ENSG00000082397	EPB41L3
ENSG00000154832	4339.56	0.992087	0.314199	3.15751	0.00159123	0.0325782	ENSG00000154832	CXXC1
ENSG00000101751	2529.23	1.58335	0.298116	5.31117	1.08921e-07	9.16424e-06	ENSG00000101751	POLI
ENSG00000101327	723.983	-2.67531	0.864079	-3.09614	0.00196057	0.0379482	ENSG00000101327	PDYN
ENSG00000278041	46.7198	4.54158	0.840118	5.40589	6.44891e-08	5.76634e-06	ENSG00000278041
ENSG00000282995	22.2246	6.53196	1.60683	4.06511	4.80089e-05	0.00180041	ENSG00000282995	FRG1EP
ENSG00000282826	583.689	11.2899	1.47594	7.64926	2.02144e-14	5.42244e-12	ENSG00000282826	FRG1CP
ENSG00000101445	340.889	-1.4528	0.343807	-4.22564	2.38265e-05	0.00103283	ENSG00000101445	PPP1R16B
ENSG00000282870	21.7602	4.87376	1.16139	4.19648	2.71094e-05	0.00114044	ENSG00000282870	FRG1DP
ENSG00000182621	2661.82	-2.1346	0.419798	-5.08482	3.67968e-07	2.80603e-05	ENSG00000182621	PLCB1
ENSG00000234948	37.5958	5.69391	1.06877	5.32751	9.95689e-08	8.53485e-06	ENSG00000234948	LINC01524
ENSG00000149531	650.57	12.8753	1.49247	8.62684	6.30692e-18	2.76546e-15	ENSG00000149531	FRG1BP
ENSG00000179253	17.1188	-7.47583	1.74461	-4.28511	1.82648e-05	0.000836255	ENSG00000179253
ENSG00000283443	61.3722	9.47126	1.57369	6.01849	1.76047e-09	2.0691e-07	ENSG00000283443
ENSG00000101134	1441.29	-2.58571	0.355616	-7.27107	3.56661e-13	8.1875e-11	ENSG00000101134	DOK5
ENSG00000101115	2278.03	3.60391	0.675817	5.33267	9.67773e-08	8.32686e-06	ENSG00000101115	SALL4
ENSG00000053438	48641.5	-18.9456	1.50075	-12.6241	1.55592e-36	5.91277e-33	ENSG00000053438	NNAT
ENSG00000124237	44.1174	-5.02301	0.896479	-5.60304	2.10622e-08	2.12495e-06	ENSG00000124237	C20orf85
ENSG00000179242	8197.57	-1.50086	0.452907	-3.31384	0.000920253	0.0208994	ENSG00000179242	CDH4
ENSG00000232294	20.7093	3.67047	1.09507	3.3518	0.000802885	0.0186654	ENSG00000232294
ENSG00000228340	33.5856	-2.38747	0.718688	-3.32198	0.000893814	0.0204412	ENSG00000228340	MIR646HG
ENSG00000101096	76.6167	-2.85036	0.581008	-4.90589	9.30027e-07	6.33001e-05	ENSG00000101096	NFATC2
ENSG00000125965	223.742	-3.9477	0.808846	-4.88065	1.05735e-06	7.07e-05	ENSG00000125965	GDF5
ENSG00000101307	18.626	7.74752	1.71422	4.51955	6.19699e-06	0.000331685	ENSG00000101307	SIRPB1
ENSG00000225978	175.067	-3.60811	0.858663	-4.20201	2.64552e-05	0.00112329	ENSG00000225978	HAR1A
ENSG00000231977	420.323	3.58277	0.436007	8.21724	2.08247e-16	7.41914e-14	ENSG00000231977
ENSG00000088836	178.083	3.21176	0.990377	3.24296	0.00118293	0.0256152	ENSG00000088836	SLC4A11
ENSG00000233508	56.5346	-7.76358	1.5412	-5.03736	4.71991e-07	3.4828e-05	ENSG00000233508
ENSG00000101292	79.0957	-2.88037	0.556716	-5.17386	2.29303e-07	1.825e-05	ENSG00000101292	PROKR2
ENSG00000226648	150.622	1.30356	0.402516	3.23853	0.00120145	0.0259416	ENSG00000226648	PLCG1-AS1
ENSG00000171864	75.6137	-8.16591	1.49483	-5.46277	4.68755e-08	4.34475e-06	ENSG00000171864	PRND
ENSG00000132793	145.326	1.47972	0.451356	3.2784	0.00104398	0.0230434	ENSG00000132793	LPIN3
ENSG00000124116	11.7708	-3.84345	1.28436	-2.99249	0.00276709	0.0487577	ENSG00000124116	WFDC3
ENSG00000101188	388.76	-3.71418	0.426119	-8.71628	2.87489e-18	1.33776e-15	ENSG00000101188	NTSR1
ENSG00000088882	7783.2	0.982816	0.300836	3.26695	0.00108714	0.0238346	ENSG00000088882	CPXM1
ENSG00000125813	12.7808	-7.05468	1.82798	-3.85927	0.000113727	0.00375265	ENSG00000125813	PAX1
ENSG00000175221	5603.44	-1.1309	0.332413	-3.4021	0.000668703	0.0162031	ENSG00000175221	MED16
ENSG00000205922	566.401	1.93252	0.488592	3.95528	7.64456e-05	0.00266519	ENSG00000205922	ONECUT3
ENSG00000104899	2207.82	1.87983	0.437076	4.30093	1.70084e-05	0.000789836	ENSG00000104899	AMH
ENSG00000220008	151.71	-2.20213	0.465156	-4.73419	2.19936e-06	0.000136642	ENSG00000220008	LINGO3
ENSG00000007264	141.935	-2.62555	0.563026	-4.66329	3.112e-06	0.00018194	ENSG00000007264	MATK
ENSG00000167658	192569	-0.871169	0.288196	-3.02284	0.00250418	0.0453157	ENSG00000167658	EEF2
ENSG00000116014	84.6165	2.35185	0.646776	3.63627	0.000276612	0.00784456	ENSG00000116014	KISS1R
ENSG00000167785	1787.4	14.3334	1.48833	9.63052	5.94304e-22	4.83954e-19	ENSG00000167785	ZNF558
ENSG00000130158	1074.33	1.11254	0.354725	3.13634	0.00171071	0.0343214	ENSG00000130158	DOCK6
ENSG00000231205	1079.37	-1.01821	0.335379	-3.03601	0.00239733	0.0440109	ENSG00000231205	ZNF826P
ENSG00000225178	2230.61	2.0576	0.391744	5.2524	1.50131e-07	1.22693e-05	ENSG00000225178	RPSAP58
ENSG00000261824	1637.14	12.7773	1.4499	8.81252	1.22362e-18	5.93612e-16	ENSG00000261824	LINC00662
ENSG00000261770	45.8614	9.05255	1.7042	5.31189	1.08494e-07	9.16211e-06	ENSG00000261770
ENSG00000267575	344.4	10.5277	1.44667	7.27717	3.40903e-13	7.93155e-11	ENSG00000267575
ENSG00000281468	31.3624	8.50255	1.62937	5.2183	1.80574e-07	1.46002e-05	ENSG00000281468
ENSG00000124302	1546.59	-3.17997	0.592478	-5.36724	7.99518e-08	7.03853e-06	ENSG00000124302	CHST8
ENSG00000267339	22.1661	-4.80142	1.14289	-4.20113	2.65589e-05	0.00112559	ENSG00000267339	LINC00906
ENSG00000269688	56.3588	2.5129	0.684432	3.67151	0.00024112	0.00697887	ENSG00000269688
ENSG00000288253	10.3512	-6.75027	1.89424	-3.56357	0.000365838	0.00976754	ENSG00000288253
ENSG00000276445	73.7433	1.62725	0.536912	3.03075	0.00243948	0.044427	ENSG00000276445
ENSG00000267264	7.89189	6.51466	2.02856	3.21147	0.00132056	0.0278796	ENSG00000267264
ENSG00000269486	86.7859	2.82051	0.830191	3.39742	0.000680248	0.016413	ENSG00000269486	ERVK9-11
ENSG00000233836	576.433	1.28183	0.40385	3.17403	0.00150339	0.0310779	ENSG00000233836
ENSG00000011422	647.05	-1.77689	0.524837	-3.3856	0.000710238	0.0169395	ENSG00000011422	PLAUR
ENSG00000268912	296.238	-2.04642	0.577365	-3.54441	0.000393487	0.0104082	ENSG00000268912
ENSG00000131849	660.632	-1.86165	0.554747	-3.35586	0.00079119	0.0184803	ENSG00000131849	ZNF132
ENSG00000166770	1940.89	1.19787	0.354915	3.37508	0.000737931	0.0174358	ENSG00000166770	ZNF667-AS1
ENSG00000105499	353.158	-1.8465	0.543923	-3.39479	0.000686807	0.0165189	ENSG00000105499	PLA2G4C
ENSG00000161243	177.882	1.44057	0.459447	3.13544	0.00171599	0.0343214	ENSG00000161243	FBXO27
ENSG00000127903	206.269	11.2191	1.52485	7.35747	1.8743e-13	4.59525e-11	ENSG00000127903	ZNF835
ENSG00000125740	142.742	-4.43555	0.951545	-4.66143	3.14025e-06	0.000183122	ENSG00000125740	FOSB
ENSG00000142396	1193.38	1.12581	0.353605	3.18381	0.00145353	0.0302881	ENSG00000142396	ERVK3-1
ENSG00000258405	212.99	-4.38071	0.640068	-6.84413	7.69416e-12	1.40348e-09	ENSG00000258405	ZNF578
ENSG00000105479	111.607	-2.34407	0.498009	-4.70689	2.51522e-06	0.000152932	ENSG00000105479	ODAD1
ENSG00000080031	105.831	1.79084	0.485667	3.68737	0.000226584	0.00666624	ENSG00000080031	PTPRH
ENSG00000186326	29.1209	-2.79245	0.813592	-3.43225	0.000598606	0.0147395	ENSG00000186326	RGS9BP
ENSG00000125726	19.8596	7.83741	2.26334	3.46276	0.000534657	0.0134853	ENSG00000125726	CD70
ENSG00000226686	125.998	3.92883	0.581133	6.76065	1.37376e-11	2.35511e-09	ENSG00000226686	LINC01535
ENSG00000153902	334.1	2.20439	0.615605	3.58085	0.000342481	0.00927425	ENSG00000153902	LGI4
ENSG00000198028	313.974	-3.85911	0.937615	-4.11587	3.85714e-05	0.00151632	ENSG00000198028	ZNF560
ENSG00000105376	119.442	-2.19034	0.469133	-4.66892	3.02788e-06	0.000178857	ENSG00000105376	ICAM5
ENSG00000142046	278.676	-1.22272	0.404949	-3.01943	0.00253248	0.045719	ENSG00000142046	TMEM91
ENSG00000008441	1494.6	-5.22366	1.04727	-4.98789	6.10411e-07	4.34937e-05	ENSG00000008441	NFIX
ENSG00000176909	179.422	-1.74259	0.46871	-3.71785	0.000200926	0.00602011	ENSG00000176909	MAMSTR
ENSG00000104888	868.913	-3.50773	1.08449	-3.23446	0.00121874	0.0262156	ENSG00000104888	SLC17A7
ENSG00000224420	240.524	1.67215	0.554464	3.0158	0.00256304	0.0461611	ENSG00000224420	ADM5
ENSG00000241015	420.118	1.47604	0.34222	4.31315	1.60947e-05	0.000752278	ENSG00000241015	TPM3P9
ENSG00000171223	749.824	-1.80055	0.511238	-3.52193	0.000428415	0.011215	ENSG00000171223	JUNB
ENSG00000105612	683.365	-1.12194	0.375619	-2.9869	0.00281822	0.0493913	ENSG00000105612	DNASE2
ENSG00000160460	684.447	-2.32154	0.540209	-4.29749	1.72742e-05	0.000798922	ENSG00000160460	SPTBN4
ENSG00000141854	112.834	-1.69962	0.542762	-3.13142	0.00173963	0.0346119	ENSG00000141854	MISP3
ENSG00000259436	907.345	2.60495	0.708139	3.67859	0.000234531	0.00682431	ENSG00000259436
ENSG00000124440	986.79	-2.19527	0.359784	-6.10163	1.04995e-09	1.28021e-07	ENSG00000124440	HIF3A
ENSG00000167642	2736.73	-1.28104	0.310611	-4.12425	3.71938e-05	0.00147745	ENSG00000167642	SPINT2
ENSG00000261949	69.8108	-1.91418	0.55046	-3.47742	0.000506268	0.0128689	ENSG00000261949	GFY
ENSG00000180448	446.505	3.32204	0.835648	3.97541	7.02591e-05	0.00247984	ENSG00000180448	ARHGAP45
ENSG00000130433	117.79	1.54115	0.459633	3.353	0.000799393	0.0186179	ENSG00000130433	CACNG6
ENSG00000160111	1111.4	1.61795	0.347512	4.65582	3.22699e-06	0.000187223	ENSG00000160111	CPAMD8
ENSG00000283023	18.527	6.25585	1.67852	3.72702	0.00019376	0.0058361	ENSG00000283023	FRG1GP
ENSG00000178248	68.5308	-4.75858	0.843964	-5.63836	1.71673e-08	1.74746e-06	ENSG00000178248	FAM230I
ENSG00000230051	39.622	-5.69925	1.08934	-5.23185	1.67818e-07	1.36172e-05	ENSG00000230051
ENSG00000100302	187.244	-2.20956	0.455039	-4.85577	1.19921e-06	7.92554e-05	ENSG00000100302	RASD2
ENSG00000243902	83.6954	-2.66174	0.770921	-3.45268	0.000555041	0.0138463	ENSG00000243902
ENSG00000166897	1684.39	-2.82647	0.601096	-4.70219	2.57383e-06	0.000155254	ENSG00000166897	ELFN2
ENSG00000225783	40626.8	1.68864	0.302522	5.58186	2.37963e-08	2.37974e-06	ENSG00000225783	MIAT
ENSG00000205632	11.333	7.03251	1.84804	3.80539	0.000141581	0.00446499	ENSG00000205632	LINC01310
ENSG00000241990	30.253	-3.58587	1.17253	-3.05824	0.00222643	0.0416456	ENSG00000241990	PRR34-AS1
ENSG00000128408	169.62	-1.40664	0.417112	-3.37234	0.000745311	0.0175556	ENSG00000128408	RIBC2
ENSG00000100300	912.73	-2.08574	0.611197	-3.41256	0.000643569	0.0156941	ENSG00000100300	TSPO
ENSG00000100060	1466.34	-1.39916	0.395152	-3.54082	0.00039889	0.0105267	ENSG00000100060	MFNG
ENSG00000219438	1728.92	14.2853	1.48868	9.59595	8.31502e-22	6.31969e-19	ENSG00000219438	TAFA5
ENSG00000235989	30.663	-2.65268	0.740021	-3.5846	0.000337592	0.00919646	ENSG00000235989	MORC2-AS1
ENSG00000183628	130.576	-2.13164	0.528327	-4.03469	5.46747e-05	0.00201721	ENSG00000183628	DGCR6
ENSG00000237037	338.207	-1.82886	0.431534	-4.23805	2.25465e-05	0.000988621	ENSG00000237037	NDUFA6-DT
ENSG00000075275	10036.1	-1.57534	0.421789	-3.7349	0.000187789	0.00569385	ENSG00000075275	CELSR1
ENSG00000100146	338.344	4.86224	1.19032	4.08482	4.41109e-05	0.00167629	ENSG00000100146	SOX10
ENSG00000183762	1433.61	-2.1654	0.473273	-4.57537	4.75388e-06	0.00026182	ENSG00000183762	KREMEN1
ENSG00000225465	715.737	-1.76128	0.412706	-4.26765	1.97546e-05	0.000888409	ENSG00000225465	RFPL1S
ENSG00000100314	880.135	-2.89375	0.924938	-3.12859	0.00175649	0.0348012	ENSG00000100314	CABP7
ENSG00000100003	399.96	-1.17224	0.340201	-3.44572	0.000569546	0.0141308	ENSG00000100003	SEC14L2
ENSG00000133460	825.453	1.00061	0.311288	3.21443	0.00130703	0.0276709	ENSG00000133460	SLC2A11
ENSG00000100058	1429.45	-0.940625	0.301283	-3.12206	0.00179588	0.0353863	ENSG00000100058	CRYBB2P1
ENSG00000272977	73.4444	2.05225	0.508267	4.03775	5.39661e-05	0.0019943	ENSG00000272977
ENSG00000230513	158.979	1.31837	0.394506	3.34182	0.000832321	0.0192277	ENSG00000230513	THAP7-AS1
ENSG00000100336	154.451	-7.16586	0.985654	-7.27015	3.59085e-13	8.1875e-11	ENSG00000100336	APOL4
ENSG00000025708	134.988	2.12434	0.427415	4.9702	6.68837e-07	4.69235e-05	ENSG00000025708	TYMP
ENSG00000205560	198.45	1.72396	0.433775	3.9743	7.05851e-05	0.0024875	ENSG00000205560	CPT1B
ENSG00000184113	502.568	-2.44455	0.596459	-4.09843	4.15959e-05	0.00161023	ENSG00000184113	CLDN5
ENSG00000177989	181.749	1.57812	0.435009	3.62778	0.000285866	0.00806125	ENSG00000177989	ODF3B
ENSG00000166265	1444.76	1.82572	0.445753	4.09582	4.20681e-05	0.00162026	ENSG00000166265	CYYR1
ENSG00000237945	428.812	-1.46242	0.334852	-4.36736	1.25758e-05	0.000605805	ENSG00000237945	LINC00649
ENSG00000274276	537.22	5.78429	0.494821	11.6897	1.43932e-31	2.98346e-28	ENSG00000274276	CBSL
ENSG00000256073	70.6971	-2.12227	0.541038	-3.92259	8.76033e-05	0.00299869	ENSG00000256073	URB1-AS1
ENSG00000160200	445.698	-2.70071	0.415294	-6.50313	7.86672e-11	1.1498e-08	ENSG00000160200	CBS
ENSG00000159212	990.237	-3.20632	0.789781	-4.05975	4.91242e-05	0.0018302	ENSG00000159212	CLIC6
ENSG00000171587	356.09	3.52219	0.871702	4.04059	5.3318e-05	0.00197354	ENSG00000171587	DSCAM
ENSG00000160188	284.364	-1.32351	0.373303	-3.54541	0.00039201	0.0103812	ENSG00000160188	RSPH1
ENSG00000237989	17.7527	-4.54607	1.31753	-3.45046	0.000559641	0.0139305	ENSG00000237989	LINC01679
ENSG00000142178	138.677	-9.04722	1.48513	-6.09186	1.11604e-09	1.35356e-07	ENSG00000142178	SIK1
ENSG00000183486	25.7536	-3.90615	0.954699	-4.0915	4.28586e-05	0.00163963	ENSG00000183486	MX2
ENSG00000160284	691.872	3.0439	0.343323	8.86602	7.581e-19	3.75771e-16	ENSG00000160284	SPATC1L
ENSG00000160282	58.3982	3.30992	0.770084	4.29813	1.72246e-05	0.000798249	ENSG00000160282	FTCD
ENSG00000205927	1938.85	2.25923	0.755671	2.9897	0.00279253	0.0490922	ENSG00000205927	OLIG2
ENSG00000184221	576.787	3.11656	0.778074	4.00548	6.18913e-05	0.00222936	ENSG00000184221	OLIG1
ENSG00000209082	340.442	2.16886	0.517354	4.19221	2.76254e-05	0.00115153	ENSG00000209082	MT-TL1
ENSG00000210107	55.7343	2.2328	0.556528	4.01202	6.02003e-05	0.00218571	ENSG00000210107	MT-TQ
ENSG00000210154	25.0906	3.4814	0.945526	3.68197	0.000231435	0.0067626	ENSG00000210154	MT-TD
ENSG00000198695	1407.11	1.65908	0.51379	3.22911	0.00124176	0.0266016	ENSG00000198695	MT-ND6
ENSG00000210195	582.302	3.89785	0.575361	6.77461	1.24741e-11	2.17117e-09	ENSG00000210195	MT-TT
