# Supplementary material for: The ciliary gene INPP5E confers dorsal telencephalic identity to human cortical organoids by negatively regulating Sonic hedgehog signaling
Source: Cell Rep. 2022 May 17;39(7):110811. doi: 10.1016/j.celrep.2022.110811 (PMC9620745; doi:10.1016/j.celrep.2022.110811)
Supplement: Table S4. Summary of statistical analyses, related to Figures 3, 5, 6, S1, S3, S6, and S7 [file mmc3.xlsx]

## Sheet: Figure 3
							Shapiro Wilk		normal
experiment	marker	mean	lower 95% CI	upper 95% CI	number		normality test	p value	distribution		F test to compare variances			test	p value		t statistic	degree of freedom
E	PTCH1
	control	1.063	0.01106	2.116	3			0.2942	Yes					unpaired t-test	0.0255	two-tailed	t=8.651	df=1.582
	INPP5ED477N/D477N	5.57	-0.2749	11.41	2									with Welch's correction
H	GLI1
	control	1.157	0.9669	1.346	3			0.6369	Yes					unpaired t-test	0.1966	two-tailed	t=3.104	df=1.009
	INPP5ED477N/D477N	3.21	-5.176	11.6	2									with Welch's correction
J	GLI3 R
	control	0.9967	0.1346	1.859	3			0.7931	Yes		F (DFn, DFd)	7.704, 2, 3		unpaired t-test	0.0172	two-tailed	t=3.502	df=5
	INPP5ED477N/D477N	0.355	0.156	0.554	4			0.9869	Yes		P value	0.1316
											P value summary	ns
											Significantly different standard deviations? (P < 0.05)	No
K	GLI3FL
	control	1.003	-0.4251	2.432	3			0.9904	Yes		F (DFn, DFd)	9.447, 2, 3		unpaired t-test	0.4705	two-tailed	t=0.7804	df=5
	INPP5ED477N/D477N	0.77	0.4723	1.068	4			0.3993	Yes		P value	0.1014
											P value summary	ns
											Significantly different standard deviations? (P < 0.05)	No
L	Gli3R/ GLI3FL
	control	1.467	-2.047	4.981	3			0.0135	No					Mann Whitney test	0.0571	two-tailed	Mann-Whitney U = 0
	INPP5ED477N/D477N	0.475	0.2156	0.7344	4			0.2795	Yes

## Sheet: Figure 5
									normal
experiment	marker	mean	lower 95% CI	upper 95% CI	number		normality test	p value	distribution			test	p value		t statistic	degree of freedom
D	% SMO
	control	6.189	0.4486	11.93	3		Shapiro-Wilk	0.0194	No			unpaired t-test	0.0093	two-tailed	t=5.997	df=3
	INPP5ED477N/D477N	29.28	-29.42	87.98	2
H	Intensity ratio SMO/ARL13B
	control	0.05616	0.04548	0.06683	45		D'Agostino & Pearson	0.0365	No			Mann Whitney test	<0.0001	two-tailed	Mann-Whitney U = 192
	INPP5ED477N/D477N	0.2392	0.1435	0.3348	30			< 0.0001	No
L	% SUFU
	control	20.26	18.42	22.09	3		Shapiro-Wilk	0.953	Yes			unpaired t-test	0.362	two-tailed	t=1.073	df=3
	INPP5ED477N/D477N	19.3	7.286	31.31	2
P	Intensity ratio SUFU/ARL13B
	control	0.1812	0.134	0.2284	45		D'Agostino & Pearson	0.0279	No			Mann Whitney test	0.743	two-tailed	Mann-Whitney U = 644
	INPP5ED477N/D477N	0.1905	0.07973	0.3012	30			< 0.0001	No
T	% GLI2
	control	18.99	11.46	26.52	3		Shapiro-Wilk	0.8479	Yes			unpaired t-test	0.1952		t=1.661	df=3
	INPP5ED477N/D477N	24.33	-14.66	63.32	2
X	Intensity ratio GLI2/ARL13B
	control	0.2037	0.1707	0.2366	45		D'Agostino & Pearson	0.0013	No			Mann Whitney test	0.0306	two-tailed	Mann-Whitney U =475.5
	INPP5ED477N/D477N	0.3059	0.2231	0.3886	30			0.0019	No

## Sheet: Figure 6
									normal
experiment	marker	mean	lower 95% CI	upper 95% CI	number		normality test	p value	distribution		F test to compare variances			test	p value		t statistic	degree of freedom
D	% IFT81
	control	2.223	-7.343	11.79	3									unpaired t-test	0.0002	two-tailed	t=21.36	df=3
	INPP5ED477N/D477N	83.34	40.96	125.7	2
H	Intensity ratio IFT81/ARL13B	0.1279	0.1068	0.149	45		D'Agostino & Pearson test	0.1048	Yes		F (DFn, DFd)	5.624, 29, 44		unpaired t-test	< 0.0001	two-tailed	t=8.809	df=35.95
		0.4113	0.3491	0.4735	30			0.4002	Yes		P value	<0.0001		with Welch's correction
											P value summary	****
											Significantly different standard deviations? (P < 0.05)	Yes
L	% IFT88
	control	16.92	15.73	18.1	3		Shapiro-Wilk test	0.9029	Yes					unpaired t-test	0.0021	two-tailed	t=10.12	df=3
	INPP5ED477N/D477N	46.15	-2.716	95.02	2
P	Intensity ratio IFT88/ARL13B	0.08954	0.05764	0.1214	45		D'Agostino & Pearson test	<0.0001	No					Mann Whitney test	< 0.0001	two-tailed	Mann-Whitney U = 20
		0.6803	0.5821	0.7784	30			0.95	Yes

## Sheet: Figure S1
							D'Agostino & Pearson		normal
experiment	marker	mean	lower 95% CI	upper 95% CI	number		omnibus normality test	p value	distribution			test	p value
H	INPP5E Fluorescence intensity
												Mann Whitney	< 0.0001	Two-tailed	Mann-Whitney U = 0.0
	INPP5E/ARL13B	0.6916	0.6182	0.7649	45			0.0125	No
	INPP5E/g-TUBULIN	0.02732	0.01583	0.03881	45			<0.0001	No
M	INPP5E expression levels
												Mann Whitney	0.0019	Two-tailed	Mann-Whitney U = 391.0
	control	0.6916	0.6182	0.7649	45			0.0125	No
	INPP5ED477N/D477N	0.4793	0.3839	0.5748	30			0.522	Yes

## Sheet: Figure S3
									normal
experiment	marker	mean	lower 95% CI	upper 95% CI	number		normality test	p value	distribution		F test to compare variances			test	p value		t statistic	degree of freedom
G	% GT335
	control	88.89	63.59	114.2	3		Shapiro-Wilk test	0.6372	Yes					unpaired t-test	0.334	two-tailed	t=1.149	df=3
	INPP5ED477N/D477N	76.67	-50.39	203.7	2
H	Intensity ratio GT335/ARL13B
	control	0.4671	0.3824	0.5519	45		D'Agostino & Pearson test	0.0002	No					Mann Whitney test	0.3688	two-tailed	Mann-Whitney U = 591
	INPP5ED477N/D477N	0.6194	0.4421	0.7967	30			0.2273	Yes
I	cilia length
	control	1.079	1.003	1.156	45		D'Agostino & Pearson test	0.6	Yes		F (DFn, DFd)	1.842, 44, 29		unpaired t-test	0.0001	two-tailed	t=4.017	df=73
	INPP5ED477N/D477N	0.8607	0.7906	0.9309	30			0.123	Yes		P value	0.0851
											P value summary	ns
											Significantly different standard deviations? (P < 0.05)	No

## Sheet: Figure S6
									normal
experiment	marker	mean	lower 95% CI	upper 95% CI	number		normality test	p value	distribution		F test to compare variances			test	p value		t statistic	degree of freedom
D	% TULP3													unpaired t-test	0.0009	two-tailed	t=13.23	df=3
	control	15.34	8.022	22.66	3		Shapiro Wilk	0.0532	Yes
	INPP5ED477N/D477N	55.9	19.42	92.38	2
H	Intensity ratio TULP3/ARL13B
	control	0.384	0.328	0.4399	45		D'Agostino & Pearson test	0.2589	Yes		F (DFn, DFd)	5.223, 29, 44		unpaired t test	<0.0001	two-tailed	t=6.398, df=36.48	df=62.46
	INPP5ED477N/D477N	0.9121	0.7531	1.071	30			0.4718	Yes		P value	<0.0001		with Welch's correction
											P value summary	****
											Significantly different standard deviations? (P < 0.05)	Yes
L	% GPR161
	control	31.11	5.814	56.41	3		Shapiro Wilk	0.6372	Yes					unpaired t-test	0.0053	two-tailed	t=7.320	df=3
	INPP5ED477N/D477N	86.67	86.67	86.67	2
P	Intensity ratio GPR161/ARL13B
	control	0.08954	0.05764	0.1214	45		D'Agostino & Pearson test	< 0.0001	No					Mann Whitney test	< 0.0001	two-tailed	Mann-Whitney U = 10.0
	INPP5ED477N/D477N	0.7499	0.6245	0.8753	30			< 0.0001	No
L	% IFT144
	control	2.223	-7.343	11.79	3		Shapiro Wilk							unpaired t-test	< 0.0001	two-tailed	t=29.42	df=3
	INPP5ED477N/D477N	86.67	86.67	86.67	2
P	Intensity ratio IFT144/ARL13B
	control	0.1041	0.07803	0.1302	45		D'Agostino & Pearson test	< 0.0001	No					Mann Whitney test	< 0.0001	two-tailed	Mann-Whitney U = 77.5
	INPP5ED477N/D477N	0.3802	0.32	0.4403	30			0.692	Yes

## Sheet: Figure S7
									normal
experiment	marker	mean	lower 95% CI	upper 95% CI	number		normality test	p value	distribution			test	p value		t statistic	degree of freedom
D	% RPGRIP1L
	control	0	0	0	3
	INPP5ED477N/D477N	0	0	0	2
H	Intensity ratio RPGRIP1L/ARL13B	0.06203	0.0486	0.07546	45		D'Agostino & Pearson test	0.0037	No			Mann Whitney test	0.0035	two-tailed	Mann-Whitney U = 408
		0.03497	0.02402	0.04593	30			0.0098	No
L	% TCTN1
	control	0	0	0	3
	INPP5ED477N/D477N	0	0	0	2
P	Intensity ratio TCTN1/ARL13B	0.07904	0.06315	0.09494	45		D'Agostino & Pearson test	<0.0001	No			Mann Whitney test	0.0049	two-tailed	Mann-Whitney U = 417
		0.05303	0.03377	0.07229	30			<0.0001	No
T	% TMEM67
	control	86.67	70.11	103.2	3		Shapiro-Wilk test	0.9992	Yes			unpaired t-test	0.0029	two-tailed	t=9.001	df=3
	INPP5ED477N/D477N	36.67	-5.71	79.04	2
X	Intensity ratio TMEM67/ARL13B	0.1328	0.1101	0.155	45		D'Agostino & Pearson test	0.0003	No			Mann Whitney test	0.0001	two-tailed	Mann-Whitney U = 331
		0.2214	0.1769	0.2659	30			0.0731	Yes
